# Supplementary material for: Kinesin-5 Contributes to Spindle-length Scaling in the Evolution of Cancer toward Metastasis
Source: Sci Rep. 2016 Oct 21;6:35767. doi: 10.1038/srep35767 (PMC5073351; doi:10.1038/srep35767)
Supplement: Supplementary table [file srep35767-s2.xls]

## Sheet: cl1_5_over_cl1_0.csv
RANK	GENENAME	SYMBOL	FOLD CHANGE
1	CD74 molecule, major histocompatibility complex, class II invariant chain	CD74	137.362
2	myelin-associated oligodendrocyte basic protein	MOBP	114.826
3	minichromosome maintenance complex component 3 associated protein	MCM3AP	77.6441
4	ceroid-lipofuscinosis, neuronal 6, late infantile, variant	CLN6	65.9143
5	long intergenic non-protein coding RNA 462	LINC00462	61.9808
6	G1 to S phase transition 1	GSPT1	59.1688
7	NA	NA	55.6
8	glutamic-oxaloacetic transaminase 1, soluble	GOT1	53.7345
9	ATP-binding cassette, sub-family A (ABC1), member 5	ABCA5	51.6038
10	NA	NA	51.4925
11	DDB1 and CUL4 associated factor 6	DCAF6	50.2206
12	parvin, alpha	PARVA	49.3158
13	guanine nucleotide binding protein (G protein), alpha activating activity polypeptide O	GNAO1	48.439
14	potassium voltage-gated channel, Shal-related subfamily, member 3	KCND3	48.1277
15	NA	NA	39.061
16	multiple PDZ domain protein	MPDZ	39.0577
17	NA	NA	37.9149
18	TOX high mobility group box family member 4	TOX4	34.5504
19	ATP-binding cassette, sub-family C (CFTR/MRP), member 5	ABCC5	31.8138
20	chromosome 14 open reading frame 64	C14orf64	30.9419
21	replication termination factor 2 domain containing 1	RTFDC1	27.3793
22	tumor necrosis factor, alpha-induced protein 8-like 1	TNFAIP8L1	26.5514
23	fibronectin type III domain containing 1	FNDC1	26.4
24	Norrie disease (pseudoglioma)	NDP	25.8
25	eomesodermin	EOMES	25.0274
26	NA	NA	24.4868
27	NA	NA	24.3929
28	NA	NA	24.1538
29	uncharacterized LOC400879	LOC400879	23.6
30	uncharacterized LOC100653149	LOC100653149	23.6
31	tropomyosin 1 (alpha)	TPM1	23.5238
32	NA	NA	22.25
33	DNAJC9 antisense RNA 1	DNAJC9-AS1	21.7234
34	NA	NA	21.5893
35	mitochondrial ribosomal protein L23	MRPL23	21.5345
36	NA	NA	21.5263
37	NA	NA	21.4478
38	NA	NA	21.25
39	NA	NA	20.8485
40	basonuclin 2	BNC2	20.1957
41	NA	NA	19.9123
42	Cbl proto-oncogene, E3 ubiquitin protein ligase	CBL	19.637
43	tripartite motif containing 38	TRIM38	19.6228
44	polypeptide N-acetylgalactosaminyltransferase 5	GALNT5	19.1689
45	solute carrier family 38, member 1	SLC38A1	19.0652
46	stromal antigen 2	STAG2	18.9773
47	TAF11 RNA polymerase II, TATA box binding protein (TBP)-associated factor, 28kDa	TAF11	18.42
48	gap junction protein, beta 6, 30kDa	GJB6	18.0845
49	family with sequence similarity 172, member A	FAM172A	17.9239
50	ST3 beta-galactoside alpha-2,3-sialyltransferase 1	ST3GAL1	17.897
51	NA	NA	17.88
52	NA	NA	17.5135
53	NA	NA	17.0308
54	KIAA0125	KIAA0125	16.4433
55	fibronectin type III domain containing 3A	FNDC3A	16.4088
56	PET117 homolog (S. cerevisiae)	PET117	16.2794
57	NA	NA	16.1101
58	DIP2 disco-interacting protein 2 homolog C (Drosophila)	DIP2C	16.0548
59	NA	NA	15.8318
60	NA	NA	15.814
61	sodium channel, voltage gated, type VIII, alpha subunit	SCN8A	15.3364
62	cilia and flagella associated protein 20	CFAP20	15.2189
63	immunoglobulin kappa locus	IGK	15.0541
64	immunoglobulin heavy constant delta	IGHD	15.0541
65	NA	NA	14.471
66	nuclear receptor corepressor 1	NCOR1	14.2593
67	NA	NA	14.1013
68	GCSAML antisense RNA 1	GCSAML-AS1	13.978
69	tyrosine 3-monooxygenase/tryptophan 5-monooxygenase activation protein, eta	YWHAH	13.75
70	PCGEM1, prostate-specific transcript (non-protein coding)	PCGEM1	13.5098
71	NA	NA	13.4151
72	Rho guanine nucleotide exchange factor (GEF) 7	ARHGEF7	13.369
73	BCL6 corepressor pseudogene 1	BCORP1	13.1053
74	UDP-Gal:betaGlcNAc beta 1,4- galactosyltransferase, polypeptide 1	B4GALT1	13.0286
75	NA	NA	12.669
76	adrenoceptor beta 3	ADRB3	12.5992
77	aurora kinase A interacting protein 1	AURKAIP1	12.1429
78	testis-specific transcript, Y-linked 4 (non-protein coding)	TTTY4	12.1404
79	testis-specific transcript, Y-linked 4B (non-protein coding)	TTTY4B	12.1404
80	testis-specific transcript, Y-linked 4C (non-protein coding)	TTTY4C	12.1404
81	potassium voltage-gated channel, subfamily H (eag-related), member 6	KCNH6	12.1324
82	eukaryotic translation initiation factor 5	EIF5	11.7795
83	nischarin	NISCH	11.7375
84	uncharacterized LOC101929645	LOC101929645	11.6575
85	family with sequence similarity 49, member A	FAM49A	11.5571
86	uncharacterized LOC100506730	LOC100506730	11.5208
87	thymosin beta 10	TMSB10	11.3871
88	NA	NA	11.375
89	achaete-scute family bHLH transcription factor 1	ASCL1	11.322
90	phenylalanine hydroxylase	PAH	11.322
91	NA	NA	11.3131
92	splA/ryanodine receptor domain and SOCS box containing 4	SPSB4	11.2297
93	RAB3D, member RAS oncogene family	RAB3D	11.1803
94	HLA complex P5B (non-protein coding)	HCP5B	11.1224
95	ectopic P-granules autophagy protein 5 homolog (C. elegans)	EPG5	11.1195
96	chromosome 11 open reading frame 21	C11orf21	11.1127
97	dual-specificity tyrosine-(Y)-phosphorylation regulated kinase 4	DYRK4	11.1091
98	von Willebrand factor D and EGF domains	VWDE	11.0904
99	AF4/FMR2 family, member 4	AFF4	11.0083
100	NA	NA	10.8276
101	NA	NA	10.7667
102	MRGPRF antisense RNA 1	MRGPRF-AS1	10.6885
103	dual specificity phosphatase 14	DUSP14	10.5731
104	NA	NA	10.5122
105	S-phase response (cyclin related)	SPHAR	10.483
106	RAB4A, member RAS oncogene family	RAB4A	10.483
107	PDCD4 antisense RNA 1	PDCD4-AS1	10.4054
108	tripartite motif containing 73	TRIM73	10.3947
109	ERI1 exoribonuclease family member 3	ERI3	10.2308
110	discs, large homolog 5 (Drosophila)	DLG5	10.0921
111	high mobility group box 3	HMGB3	10.0303
112	NA	NA	9.93333
113	NA	NA	9.83333
114	NA	NA	9.72
115	potassium intermediate/small conductance calcium-activated channel, subfamily N, member 3	KCNN3	9.61972
116	long intergenic non-protein coding RNA 1405	LINC01405	9.56338
117	kinesin family member 12	KIF12	9.53425
118	mitotic spindle organizing protein 2A	MZT2A	9.47619
119	microRNA 4784	MIR4784	9.47619
120	peptidyl arginine deiminase, type IV	PADI4	9.41538
121	thyroid hormone receptor associated protein 3	THRAP3	9.40323
122	NA	NA	9.38071
123	NA	NA	9.28836
124	tripartite motif containing 29	TRIM29	9.23214
125	poly(rC) binding protein 1	PCBP1	9.23077
126	serrate, RNA effector molecule	SRRT	9.20468
127	NIPA-like domain containing 2	NIPAL2	9.17361
128	cytochrome c oxidase subunit VIIa polypeptide 2 (liver)	COX7A2	9.16495
129	transforming growth factor, beta receptor III	TGFBR3	9.15873
130	HIG1 hypoxia inducible domain family, member 1A	HIGD1A	9.14035
131	pyrin and HIN domain family, member 1	PYHIN1	9.13333
132	NA	NA	9.10194
133	potassium voltage-gated channel, subfamily H (eag-related), member 6	KCNH6	9.05102
134	zinc finger protein 134	ZNF134	9.03846
135	NA	NA	8.78689
136	armadillo repeat containing 6	ARMC6	8.73231
137	NA	NA	8.68182
138	NA	NA	8.64179
139	NA	NA	8.5977
140	glutaminyl-tRNA synthetase	QARS	8.49275
141	NA	NA	8.44262
142	transmembrane protease, serine 6	TMPRSS6	8.43103
143	CTD (carboxy-terminal domain, RNA polymerase II, polypeptide A) small phosphatase 1	CTDSP1	8.39683
144	uncharacterized LOC102724699	LOC102724699	8.38043
145	NA	NA	8.27273
146	E2F transcription factor 6	E2F6	8.25
147	mediator complex subunit 8	MED8	8.25
148	PRP40 pre-mRNA processing factor 40 homolog A (S. cerevisiae)	PRPF40A	8.19643
149	zinc finger protein 813	ZNF813	8.1954
150	dynein, axonemal, intermediate chain 1	DNAI1	8.09917
151	NA	NA	8.08163
152	SUZ12 polycomb repressive complex 2 subunit	SUZ12	8
153	tetratricopeptide repeat domain 23	TTC23	8
154	sodium channel, voltage gated, type VIII, alpha subunit	SCN8A	7.92308
155	tetratricopeptide repeat domain 32	TTC32	7.89706
156	histone deacetylase 2	HDAC2	7.875
157	period circadian clock 2	PER2	7.83721
158	NA	NA	7.74194
159	NA	NA	7.71772
160	tRNA methyltransferase 44 homolog (S. cerevisiae)	TRMT44	7.70988
161	gap junction protein, alpha 3, 46kDa	GJA3	7.6978
162	follistatin-like 5	FSTL5	7.67532
163	immediate early response 3	IER3	7.60606
164	mediator complex subunit 4	MED4	7.6
165	BEN domain containing 6	BEND6	7.58491
166	NA	NA	7.57895
167	glycerophosphocholine phosphodiesterase GDE1 homolog (S. cerevisiae)	GPCPD1	7.54661
168	NA	NA	7.5
169	zinc finger with KRAB and SCAN domains 5	ZKSCAN5	7.48628
170	NA	NA	7.47692
171	T-box, brain, 1	TBR1	7.45191
172	solute carrier family 35 (UDP-galactose transporter), member A2	SLC35A2	7.44643
173	ubiquitin-conjugating enzyme E2W (putative)	UBE2W	7.4386
174	long intergenic non-protein coding RNA 537	LINC00537	7.37895
175	apolipoprotein C-II	APOC2	7.33735
176	glutamate receptor, metabotropic 3	GRM3	7.33192
177	p21 protein (Cdc42/Rac)-activated kinase 2 pseudogene	LOC646214	7.32692
178	membrane-associated ring finger (C3HC4) 1, E3 ubiquitin protein ligase	2015-03-01	7.23664
179	NA	NA	7.21176
180	NA	NA	7.19626
181	NA	NA	7.19355
182	chromosome 11 open reading frame 54	C11orf54	7.14667
183	Yip1 domain family, member 5	YIPF5	7.13333
184	PHD finger protein 14	PHF14	7.09756
185	phosphatidylinositol glycan anchor biosynthesis, class Q	PIGQ	7.06746
186	TMEM108 antisense RNA 1	TMEM108-AS1	7.05495
187	NA	NA	7.04637
188	estrogen receptor 2 (ER beta)	ESR2	6.98225
189	NA	NA	6.9697
190	SH2 domain containing 3A	SH2D3A	6.96861
191	transmembrane protein 106C	TMEM106C	6.96178
192	chromosome 9 open reading frame 156	C9orf156	6.94
193	NA	NA	6.92453
194	ribosomal protein L36a	RPL36A	6.91743
195	solute carrier family 17 (vesicular glutamate transporter), member 7	SLC17A7	6.91489
196	NA	NA	6.89157
197	ephrin-A2	EFNA2	6.89011
198	NA	NA	6.86792
199	utrophin	UTRN	6.81818
200	glycerophosphodiester phosphodiesterase domain containing 2	GDPD2	6.81538
201	uncharacterized LOC100129129	LOC100129129	6.7971
202	zinc finger protein 460	ZNF460	6.79412
203	Obg-like ATPase 1	OLA1	6.7913
204	long intergenic non-protein coding RNA 1505	LINC01505	6.69355
205	uncharacterized LOC101928535	LOC101928535	6.65
206	NA	NA	6.64706
207	telomeric repeat binding factor 2	TERF2	6.56239
208	glycosyltransferase-like domain containing 1	GTDC1	6.55952
209	general transcription factor IIA, 2, 12kDa	GTF2A2	6.55357
210	chromosome 8 open reading frame 33	C8orf33	6.53465
211	POC1 centriolar protein B	POC1B	6.52066
212	polypeptide N-acetylgalactosaminyltransferase 4	GALNT4	6.52066
213	POC1B-GALNT4 readthrough	POC1B-GALNT4	6.52066
214	protein tyrosine phosphatase, receptor type, F	PTPRF	6.48387
215	APCDD1L antisense RNA 1 (head to head)	APCDD1L-AS1	6.47778
216	SEC16 homolog B (S. cerevisiae)	SEC16B	6.47556
217	cleavage and polyadenylation specific factor 3-like	CPSF3L	6.46908
218	synaptonemal complex central element protein 1-like	SYCE1L	6.45528
219	transmembrane protein 248	TMEM248	6.42466
220	endoplasmic reticulum lectin 1	ERLEC1	6.39796
221	neurotrophic tyrosine kinase, receptor, type 2	NTRK2	6.34188
222	CD46 molecule, complement regulatory protein	CD46	6.33766
223	NA	NA	6.33163
224	trinucleotide repeat containing 6A	TNRC6A	6.19472
225	NA	NA	6.14815
226	exportin 1	XPO1	6.14754
227	adaptor-related protein complex 3, sigma 2 subunit	AP3S2	6.14062
228	C15orf38-AP3S2 readthrough	C15orf38-AP3S2	6.14062
229	membrane-associated ring finger (C3HC4) 5	2015-03-05	6.13187
230	G elongation factor, mitochondrial 1	GFM1	6.1
231	translocase of inner mitochondrial membrane 13 homolog (yeast)	TIMM13	6.08911
232	phosphoglucomutase 2-like 1	PGM2L1	6.04762
233	anaphase promoting complex subunit 7	ANAPC7	6.01562
234	protocadherin 1	PCDH1	6
235	RNA binding motif protein 4	RBM4	5.98795
236	zinc finger, DHHC-type containing 3	ZDHHC3	5.97959
237	NA	NA	5.97426
238	leucine zipper protein 1	LUZP1	5.91346
239	NA	NA	5.91228
240	forkhead box L1	FOXL1	5.86562
241	KN motif and ankyrin repeat domains 3	KANK3	5.85526
242	ATPase family, AAA domain containing 3A	ATAD3A	5.82456
243	zinc finger protein, FOG family member 1	ZFPM1	5.82258
244	serine active site containing 1	SERAC1	5.81481
245	integrin alpha FG-GAP repeat containing 2	ITFG2	5.79233
246	postmeiotic segregation increased 2 pseudogene 4	PMS2P4	5.78186
247	platelet/endothelial cell adhesion molecule 1	PECAM1	5.77228
248	NA	NA	5.75862
249	N-terminal EF-hand calcium binding protein 3	NECAB3	5.75248
250	NA	NA	5.74157
251	ribosomal protein L18a	RPL18A	5.73026
252	small nucleolar RNA, H/ACA box 68	SNORA68	5.73026
253	long intergenic non-protein coding RNA 943	LINC00943	5.70769
254	ectonucleoside triphosphate diphosphohydrolase 1	ENTPD1	5.68493
255	HAUS augmin-like complex, subunit 2	HAUS2	5.68293
256	GATA6 antisense RNA 1 (head to head)	GATA6-AS1	5.67925
257	thymosin beta 4, Y-linked	TMSB4Y	5.66806
258	NA	NA	5.65054
259	unconventional SNARE in the ER 1 homolog (S. cerevisiae)	USE1	5.64982
260	NA	NA	5.63636
261	NA	NA	5.61688
262	complexin 3	CPLX3	5.59328
263	filamin B, beta	FLNB	5.58667
264	NA	NA	5.57333
265	fatty acid binding protein 6, ileal	FABP6	5.56798
266	NA	NA	5.54795
267	NA	NA	5.49219
268	ADAM metallopeptidase domain 12	ADAM12	5.48042
269	C-type lectin domain family 10, member A	CLEC10A	5.45543
270	NA	NA	5.45226
271	NA	NA	5.44444
272	NA	NA	5.43111
273	arylsulfatase B	ARSB	5.4026
274	SLAM family member 7	SLAMF7	5.4
275	neuroblastoma breakpoint family, member 1	NBPF1	5.3661
276	NA	NA	5.36449
277	cholecystokinin B receptor	CCKBR	5.35294
278	chromosome 7 open reading frame 73	C7orf73	5.34468
279	solute carrier family 13 (sodium/sulfate symporter), member 4	SLC13A4	5.34468
280	long intergenic non-protein coding RNA 550	LINC00550	5.3198
281	solute carrier family 38, member 10	SLC38A10	5.27632
282	inositol-tetrakisphosphate 1-kinase	ITPK1	5.26531
283	immunoglobulin lambda variable 1-44	IGLV1-44	5.2644
284	coiled-coil domain containing 13	CCDC13	5.26214
285	NA	NA	5.23529
286	transcription factor 3	TCF3	5.23077
287	complement component 8, beta polypeptide	C8B	5.22527
288	component of oligomeric golgi complex 7	COG7	5.22222
289	NA	NA	5.18432
290	solute carrier family 22 (organic anion transporter), member 9	SLC22A9	5.16406
291	thromboxane A2 receptor	TBXA2R	5.16346
292	NA	NA	5.15698
293	mitogen-activated protein kinase 8 interacting protein 3	MAPK8IP3	5.15493
294	syntaxin binding protein 5-like	STXBP5L	5.14925
295	lysosomal trafficking regulator	LYST	5.14658
296	NA	NA	5.14409
297	uncharacterized LOC729683	LOC729683	5.13772
298	NA	NA	5.13008
299	mitogen-activated protein kinase kinase kinase kinase 5	MAP4K5	5.1236
300	NA	NA	5.11215
301	CD19 molecule	CD19	5.10448
302	HERV-H LTR-associating 3	HHLA3	5.08929
303	NA	NA	5.07617
304	olfactory receptor, family 2, subfamily L, member 2	OR2L2	5.05714
305	CXXC finger protein 5	CXXC5	5.04878
306	transformer 2 alpha homolog (Drosophila)	TRA2A	5
307	proline rich membrane anchor 1	PRIMA1	5
308	fibroblast growth factor receptor 1	FGFR1	4.9855
309	SPANX family, member C	SPANXC	4.98384
310	GDP dissociation inhibitor 1	GDI1	4.97619
311	protein kinase, AMP-activated, gamma 2 non-catalytic subunit	PRKAG2	4.96825
312	cyclin-dependent kinase 7	CDK7	4.96386
313	long intergenic non-protein coding RNA 642	LINC00642	4.96053
314	regulator of G-protein signaling 12	RGS12	4.95082
315	uncharacterized LOC101928307	LOC101928307	4.94805
316	NA	NA	4.94453
317	H19, imprinted maternally expressed transcript (non-protein coding)	H19	4.92766
318	microRNA 675	MIR675	4.92766
319	NA	NA	4.91367
320	component of oligomeric golgi complex 1	COG1	4.91228
321	leucine rich repeat containing 37, member A3	LRRC37A3	4.90244
322	chromosome 10 open reading frame 88	C10orf88	4.89394
323	NA	NA	4.87671
324	EGF containing fibulin-like extracellular matrix protein 2	EFEMP2	4.87387
325	HUS1 checkpoint homolog (S. pombe)	HUS1	4.87121
326	Kruppel-like factor 15	KLF15	4.83929
327	NA	NA	4.81622
328	myosin IIIA	MYO3A	4.80147
329	NA	NA	4.77632
330	MYC induced nuclear antigen	MINA	4.77333
331	oncomodulin 2	OCM2	4.76871
332	apolipoprotein C-II	APOC2	4.76744
333	protein kinase C, epsilon	PRKCE	4.7541
334	NA	NA	4.7451
335	matrix metallopeptidase 9 (gelatinase B, 92kDa gelatinase, 92kDa type IV collagenase)	MMP9	4.74126
336	NA	NA	4.73684
337	dipeptidase 1 (renal)	DPEP1	4.73457
338	free fatty acid receptor 4	FFAR4	4.73333
339	patatin-like phospholipase domain containing 6	PNPLA6	4.71053
340	ADAM metallopeptidase with thrombospondin type 1 motif, 14	ADAMTS14	4.7047
341	serpin peptidase inhibitor, clade B (ovalbumin), member 1	SERPINB1	4.69118
342	phosphatidylinositol glycan anchor biosynthesis, class L	PIGL	4.67391
343	formyl peptide receptor 3	FPR3	4.65909
344	CAP-GLY domain containing linker protein 2	CLIP2	4.64576
345	interferon regulatory factor 2 binding protein 2	IRF2BP2	4.63433
346	zinc finger protein 334	ZNF334	4.63118
347	polymerase (RNA) II (DNA directed) polypeptide M	POLR2M	4.62652
348	GRINL1A complex locus 1	GCOM1	4.62652
349	myocardial zonula adherens protein	MYZAP	4.62652
350	interleukin 1, alpha	IL1A	4.62565
351	cyclin-dependent kinase 3	CDK3	4.61818
352	TEN1-CDK3 readthrough (NMD candidate)	TEN1-CDK3	4.61818
353	uncharacterized LOC100130458	LOC100130458	4.61667
354	BRF1, RNA polymerase III transcription initiation factor 90 kDa subunit	BRF1	4.61333
355	signal recognition particle 72kDa	SRP72	4.6129
356	NA	NA	4.60094
357	ribosome binding protein 1	RRBP1	4.58385
358	peroxisome proliferator-activated receptor delta	PPARD	4.56592
359	OCIA domain containing 1	OCIAD1	4.55906
360	family with sequence similarity 122B	FAM122B	4.55319
361	uncharacterized LOC339260	LOC339260	4.53209
362	NA	NA	4.51852
363	SET nuclear proto-oncogene	SET	4.51429
364	myristoylated alanine-rich protein kinase C substrate	MARCKS	4.51417
365	chorionic somatomammotropin hormone 2	CSH2	4.5
366	activin A receptor, type IB	ACVR1B	4.49296
367	SEC23 interacting protein	SEC23IP	4.48707
368	NA	NA	4.48
369	NA	NA	4.46715
370	RasGEF domain family, member 1B	RASGEF1B	4.46154
371	NA	NA	4.44286
372	transcription factor EC	TFEC	4.4375
373	NA	NA	4.4375
374	bone morphogenetic protein 6	BMP6	4.42222
375	cell wall biogenesis 43 C-terminal homolog (S. cerevisiae)	CWH43	4.4186
376	LIM homeobox 9	LHX9	4.41333
377	NA	NA	4.40909
378	NA	NA	4.40566
379	NA	NA	4.40529
380	zinc finger and BTB domain containing 9	ZBTB9	4.4
381	PCBP1 antisense RNA 1	PCBP1-AS1	4.4
382	Rh-associated glycoprotein	RHAG	4.39618
383	interferon-related developmental regulator 1	IFRD1	4.39527
384	inositol polyphosphate-5-phosphatase, 75kDa	INPP5B	4.38636
385	NA	NA	4.38095
386	NA	NA	4.36875
387	NA	NA	4.36842
388	calcium regulated heat stable protein 1, 24kDa	CARHSP1	4.36066
389	interferon, alpha 17	IFNA17	4.3539
390	SFT2 domain containing 1	SFT2D1	4.34146
391	actinin, alpha 1	ACTN1	4.32432
392	synaptotagmin V	SYT5	4.31884
393	NA	NA	4.30337
394	chromosome 15 open reading frame 57	C15orf57	4.30247
395	uncharacterized LOC283745	LOC283745	4.30247
396	glycerol kinase 5 (putative)	GK5	4.30088
397	small integral membrane protein 2	SMIM2	4.30081
398	B1 for mucin	HAB1	4.29577
399	NA	NA	4.28155
400	tetraspanin 8	TSPAN8	4.26923
401	solute carrier family 45, member 4	SLC45A4	4.26866
402	synovial sarcoma, X breakpoint 1	SSX1	4.25
403	single-stranded DNA binding protein 2	SSBP2	4.24419
404	integrator complex subunit 7	INTS7	4.23423
405	aldolase B, fructose-bisphosphate	ALDOB	4.22745
406	nudix (nucleoside diphosphate linked moiety X)-type motif 21	NUDT21	4.22527
407	enolase 1, (alpha)	ENO1	4.22308
408	NA	NA	4.22137
409	killer cell immunoglobulin-like receptor, two domains, long cytoplasmic tail, 4	KIR2DL4	4.22
410	killer cell immunoglobulin-like receptor, two domains, long cytoplasmic tail, 2	KIR2DL2	4.22
411	killer cell immunoglobulin-like receptor, three domains, short cytoplasmic tail, 1	KIR3DS1	4.22
412	killer cell immunoglobulin-like receptor, two domains, long cytoplasmic tail, 5A	KIR2DL5A	4.22
413	killer cell immunoglobulin-like receptor, two domains, long cytoplasmic tail, 5B	KIR2DL5B	4.22
414	killer cell immunoglobulin-like receptor three domains long cytoplasmic tail 3	KIR3DL3	4.22
415	adenosine deaminase, RNA-specific	ADAR	4.20561
416	proteasome (prosome, macropain) subunit, beta type, 5	PSMB5	4.19167
417	small EDRK-rich factor 1A (telomeric)	SERF1A	4.19048
418	small EDRK-rich factor 1B (centromeric)	SERF1B	4.19048
419	Helicobacter pylori responsive 1 (non-protein coding)	HPYR1	4.18983
420	chromosome 8 open reading frame 59	C8orf59	4.18958
421	septin 3	2015-09-03	4.1875
422	catenin (cadherin-associated protein), beta 1, 88kDa	CTNNB1	4.18182
423	erythrocyte membrane protein band 4.1-like 1	EPB41L1	4.16541
424	ZFP36 ring finger protein-like 2	ZFP36L2	4.16393
425	DnaJ (Hsp40) homolog, subfamily B, member 14	DNAJB14	4.15789
426	ras homolog family member J	RHOJ	4.15789
427	syntaxin 17	STX17	4.15698
428	adenylate kinase 3	AK3	4.14773
429	secreted frizzled-related protein 4	SFRP4	4.14367
430	retinol dehydrogenase 5 (11-cis/9-cis)	RDH5	4.14094
431	polymerase (DNA-directed), delta interacting protein 3	POLDIP3	4.13916
432	STT3B, subunit of the oligosaccharyltransferase complex (catalytic)	STT3B	4.13492
433	heterogeneous nuclear ribonucleoprotein A1	HNRNPA1	4.13445
434	NA	NA	4.13262
435	latent transforming growth factor beta binding protein 2	LTBP2	4.12105
436	nescient helix loop helix 1	NHLH1	4.11905
437	ABI family, member 3 (NESH) binding protein	ABI3BP	4.10029
438	arylsulfatase family, member I	ARSI	4.08726
439	uncharacterized LOC647070	LOC647070	4.08475
440	wings apart-like homolog (Drosophila)	WAPAL	4.07143
441	Sep (O-phosphoserine) tRNA:Sec (selenocysteine) tRNA synthase	SEPSECS	4.06931
442	8-oxoguanine DNA glycosylase	OGG1	4.06154
443	casein kinase 1, gamma 1	CSNK1G1	4.05451
444	neuronal calcium sensor 1	NCS1	4.04545
445	ZBTB46 antisense RNA 1	ZBTB46-AS1	4.03922
446	glutamate receptor, ionotropic, AMPA 2	GRIA2	4.03571
447	RNA binding motif protein 18	RBM18	4.03226
448	NA	NA	4.02721
449	homeobox B4	HOXB4	4.02704
450	long intergenic non-protein coding RNA 260	LINC00260	4.02439
451	solute carrier family 35 (GDP-fucose transporter), member C2	SLC35C2	4.02296
452	relaxin 2	RLN2	4.01961
453	amyotrophic lateral sclerosis 2 (juvenile) chromosome region, candidate 11	ALS2CR11	4.01558
454	thioredoxin-related transmembrane protein 1	TMX1	4.00926
455	leucine rich repeat containing 3B	LRRC3B	4
456	NA	NA	4
457	zinc finger and BTB domain containing 18	ZBTB18	3.98592
458	nuclear receptor coactivator 7	NCOA7	3.98413
459	GTP binding protein 4	GTPBP4	3.98077
460	uncharacterized LOC100240728	LOC100240728	3.97917
461	polymerase (RNA) III (DNA directed) polypeptide E (80kD)	POLR3E	3.97826
462	DNA-directed RNA polymerase III subunit RPC5-like	LOC101060521	3.97826
463	B-cell CLL/lymphoma 6, member B	BCL6B	3.96914
464	NA	NA	3.96885
465	MAX network transcriptional repressor	MNT	3.965
466	NA	NA	3.96491
467	NA	NA	3.94811
468	NA	NA	3.94737
469	autism susceptibility candidate 2	AUTS2	3.94631
470	NA	NA	3.94323
471	BDNF antisense RNA	BDNF-AS	3.93548
472	NA	NA	3.93434
473	NADH dehydrogenase (ubiquinone) flavoprotein 1, 51kDa	NDUFV1	3.93243
474	uncharacterized LOC100129175	LOC100129175	3.93119
475	structural maintenance of chromosomes 4	SMC4	3.92683
476	NA	NA	3.91667
477	nuclear receptor subfamily 2, group F, member 2	NR2F2	3.91304
478	S100 calcium binding protein A12	S100A12	3.8932
479	NA	NA	3.88889
480	NA	NA	3.88462
481	fatty acid hydroxylase domain containing 2	FAXDC2	3.88357
482	mucin 4, cell surface associated	MUC4	3.86667
483	ataxia, cerebellar, Cayman type	ATCAY	3.86207
484	family with sequence similarity 84, member A	FAM84A	3.85816
485	uncharacterized LOC400655	LOC400655	3.85714
486	transmembrane protein 180	TMEM180	3.85714
487	nudix (nucleoside diphosphate linked moiety X)-type motif 7	NUDT7	3.85615
488	guanylate cyclase activator 1B (retina)	GUCA1B	3.85556
489	GEM interacting protein	GMIP	3.85106
490	cullin-associated and neddylation-dissociated 1	CAND1	3.84974
491	chromosome 21 open reading frame 90	C21orf90	3.84507
492	ADAM metallopeptidase with thrombospondin type 1 motif, 5	ADAMTS5	3.84259
493	ring finger protein 138, E3 ubiquitin protein ligase	RNF138	3.84211
494	NA	NA	3.84058
495	single stranded DNA binding protein 4	SSBP4	3.84049
496	NA	NA	3.83871
497	small nuclear ribonucleoprotein polypeptides B and B1	SNRPB	3.83824
498	chaperonin containing TCP1, subunit 6A (zeta 1)	CCT6A	3.83529
499	NSL1, MIS12 kinetochore complex component	NSL1	3.82282
500	DiGeorge syndrome critical region gene 14	DGCR14	3.81818
501	testis-specific serine kinase 2	TSSK2	3.81818
502	NA	NA	3.81579
503	dCTP pyrophosphatase 1	DCTPP1	3.81429
504	fumarylacetoacetate hydrolase domain containing 1	FAHD1	3.81132
505	phospholipase A2, group IVF	PLA2G4F	3.79661
506	phosphorylated adaptor for RNA export	PHAX	3.79167
507	NA	NA	3.78992
508	NA	NA	3.78947
509	NA	NA	3.78528
510	cytohesin 2	CYTH2	3.77857
511	UHRF1 binding protein 1-like	UHRF1BP1L	3.77833
512	NA	NA	3.75316
513	NA	NA	3.73524
514	enhancer of yellow 2 homolog (Drosophila)	ENY2	3.73077
515	NA	NA	3.72727
516	nuclear factor of kappa light polypeptide gene enhancer in B-cells inhibitor-like 1	NFKBIL1	3.72277
517	NA	NA	3.72152
518	primase, DNA, polypeptide 2 (58kDa)	PRIM2	3.71937
519	NA	NA	3.71429
520	NA	NA	3.71053
521	ssu-2 homolog (C. elegans)	SSUH2	3.71038
522	prolyl endopeptidase	PREP	3.70883
523	MCM3AP antisense RNA 1	MCM3AP-AS1	3.70408
524	epiphycan	EPYC	3.69444
525	NA	NA	3.69355
526	wings apart-like homolog (Drosophila)	WAPAL	3.68478
527	Nedd4 family interacting protein 2	NDFIP2	3.68317
528	sterol regulatory element binding transcription factor 2	SREBF2	3.68085
529	transmembrane protein 30A	TMEM30A	3.68063
530	guanine nucleotide binding protein (G protein), alpha transducing activity polypeptide 1	GNAT1	3.67836
531	SET domain containing (lysine methyltransferase) 8	SETD8	3.67553
532	fibroblast growth factor receptor 2	FGFR2	3.6747
533	uncharacterized LOC100506691	LOC100506691	3.67347
534	melanocortin 2 receptor (adrenocorticotropic hormone)	MC2R	3.67308
535	zinc finger protein 585A	ZNF585A	3.66852
536	calmodulin binding transcription activator 1	CAMTA1	3.66667
537	NA	NA	3.66364
538	rhomboid domain containing 1	RHBDD1	3.66279
539	centromere protein N	CENPN	3.65763
540	PDZ and LIM domain 1	PDLIM1	3.63571
541	acrosomal vesicle protein 1	ACRV1	3.63014
542	tubulin, alpha 1b	TUBA1B	3.62963
543	Src homology 2 domain containing transforming protein D	SHD	3.62338
544	NA	NA	3.61984
545	establishment of sister chromatid cohesion N-acetyltransferase 1	ESCO1	3.61979
546	zinc finger protein 571	ZNF571	3.61905
547	erythrocyte membrane protein band 4.1 like 4A	EPB41L4A	3.61905
548	EPB41L4A antisense RNA 1	EPB41L4A-AS1	3.61905
549	myotubularin related protein 8	MTMR8	3.61818
550	ankyrin repeat and SOCS box containing 12	ASB12	3.61818
551	NA	NA	3.61815
552	isovaleryl-CoA dehydrogenase	IVD	3.61798
553	phosphatidylinositol 4-kinase, catalytic, beta	PI4KB	3.61194
554	transmembrane and coiled-coil domains 3	TMCO3	3.60504
555	solute carrier family 25, member 34	SLC25A34	3.60274
556	solute carrier family 25 (mitochondrial carnitine/acylcarnitine carrier), member 29	SLC25A29	3.6
557	translocase of outer mitochondrial membrane 5 homolog (yeast)	TOMM5	3.59574
558	ANKH inorganic pyrophosphate transport regulator	ANKH	3.58824
559	trimethylguanosine synthase 1	TGS1	3.58696
560	NA	NA	3.58278
561	Ly6/neurotoxin 1	LYNX1	3.58024
562	breast carcinoma amplified sequence 1	BCAS1	3.57979
563	flap structure-specific endonuclease 1	FEN1	3.57627
564	uncharacterized LOC101927310	LOC101927310	3.57317
565	SEC62 homolog (S. cerevisiae)	SEC62	3.5621
566	small nucleolar RNA host gene 8 (non-protein coding)	SNHG8	3.55954
567	small nucleolar RNA, H/ACA box 24	SNORA24	3.55954
568	syntrophin, alpha 1	SNTA1	3.55
569	methylmalonic aciduria (cobalamin deficiency) cblB type	MMAB	3.53668
570	transcriptional adaptor 1	TADA1	3.53191
571	zinc finger protein 777	ZNF777	3.53191
572	NA	NA	3.53171
573	peptidylprolyl isomerase (cyclophilin)-like 2	PPIL2	3.52542
574	NIMA-related kinase 6	NEK6	3.51648
575	protocadherin alpha 2	PCDHA2	3.50725
576	pleckstrin homology-like domain, family A, member 3	PHLDA3	3.50633
577	osteoglycin	OGN	3.50571
578	NA	NA	3.50515
579	solute carrier family 25 (mitochondrial carrier; dicarboxylate transporter), member 10	SLC25A10	3.5
580	uncharacterized LOC100507468	LOC100507468	3.5
581	V-set and transmembrane domain containing 4	VSTM4	3.49663
582	secreted phosphoprotein 1	SPP1	3.49645
583	NA	NA	3.49635
584	LSM14A, SCD6 homolog A (S. cerevisiae)	LSM14A	3.4881
585	acetylserotonin O-methyltransferase-like	ASMTL	3.48333
586	NA	NA	3.48252
587	peptidylprolyl cis/trans isomerase, NIMA-interacting 1	PIN1	3.47887
588	methionyl aminopeptidase 2	METAP2	3.46809
589	peptidyl arginine deiminase, type II	PADI2	3.46512
590	cilia and flagella associated protein 43	CFAP43	3.46429
591	uncharacterized LOC400794	LOC400794	3.45846
592	mitochondrial ribosomal protein L30	MRPL30	3.45752
593	chromosome 8 open reading frame 58	C8orf58	3.45675
594	apolipoprotein A-I binding protein	APOA1BP	3.45455
595	NA	NA	3.45428
596	C2 calcium-dependent domain containing 5	C2CD5	3.45408
597	developmental pluripotency associated 4	DPPA4	3.45312
598	ATP-binding cassette, sub-family G (WHITE), member 1	ABCG1	3.44531
599	family with sequence similarity 135, member A	FAM135A	3.44
600	long intergenic non-protein coding RNA 572	LINC00572	3.43346
601	NA	NA	3.4331
602	chromosome 11 open reading frame 30	C11orf30	3.43056
603	WD repeat domain 66	WDR66	3.42766
604	DnaJ (Hsp40) homolog, subfamily C, member 4	DNAJC4	3.425
605	PSMG3 antisense RNA 1 (head to head)	PSMG3-AS1	3.42466
606	megakaryoblastic leukemia (translocation) 1	MKL1	3.42254
607	NA	NA	3.42105
608	Ets2 repressor factor	ERF	3.416
609	MYST/Esa1-associated factor 6	MEAF6	3.41237
610	coiled-coil-helix-coiled-coil-helix domain containing 10	CHCHD10	3.40644
611	NA	NA	3.40426
612	F-box and leucine-rich repeat protein 20	FBXL20	3.39925
613	gamma-secretase activating protein	GSAP	3.39394
614	chemokine (C-X-C motif) ligand 14	CXCL14	3.39216
615	RAS guanyl releasing protein 2 (calcium and DAG-regulated)	RASGRP2	3.38333
616	NA	NA	3.37705
617	glypican 1	GPC1	3.37037
618	X-prolyl aminopeptidase (aminopeptidase P) 2, membrane-bound	XPNPEP2	3.36957
619	early B-cell factor 1	EBF1	3.36923
620	prostate cancer susceptibility candidate 2	PRAC2	3.36789
621	spastic paraplegia 21 (autosomal recessive, Mast syndrome)	SPG21	3.36667
622	mannosidase, endo-alpha-like	MANEAL	3.36585
623	NA	NA	3.36486
624	ubiquitin-conjugating enzyme E2H	UBE2H	3.3631
625	zinc finger protein 516	ZNF516	3.35915
626	transmembrane protein 53	TMEM53	3.35185
627	glutamate decarboxylase 2 (pancreatic islets and brain, 65kDa)	GAD2	3.35088
628	sema domain, transmembrane domain (TM), and cytoplasmic domain, (semaphorin) 6D	SEMA6D	3.3494
629	NA	NA	3.34562
630	NA	NA	3.34426
631	LY6/PLAUR domain containing 6	LYPD6	3.33333
632	leucine rich repeat containing 58	LRRC58	3.33168
633	Myb-related transcription factor, partner of profilin	MYPOP	3.33161
634	NA	NA	3.32979
635	poly (ADP-ribose) polymerase family, member 12	PARP12	3.32895
636	secretory carrier membrane protein 2	SCAMP2	3.32773
637	eukaryotic translation initiation factor 3, subunit C	EIF3C	3.31987
638	eukaryotic translation initiation factor 3, subunit C-like	EIF3CL	3.31987
639	reticulon 3	RTN3	3.31818
640	NA	NA	3.31709
641	YKT6 v-SNARE homolog (S. cerevisiae)	YKT6	3.30018
642	cyclin Y	CCNY	3.29358
643	ankyrin repeat domain 37	ANKRD37	3.28378
644	ZBTB20 antisense RNA 1	ZBTB20-AS1	3.27869
645	centrosomal protein 128kDa	CEP128	3.278
646	microtubule associated monooxygenase, calponin and LIM domain containing 3	MICAL3	3.27664
647	OTUD6B antisense RNA 1 (head to head)	OTUD6B-AS1	3.27632
648	NA	NA	3.27374
649	cilia and flagella associated protein 97	CFAP97	3.27
650	mitochondrial fission factor	MFF	3.26667
651	SCY1-like 3 (S. cerevisiae)	SCYL3	3.26609
652	NA	NA	3.26493
653	forkhead box A2	FOXA2	3.25806
654	synaptosomal-associated protein, 29kDa	SNAP29	3.25667
655	NA	NA	3.25333
656	high mobility group AT-hook 2	HMGA2	3.2518
657	heat shock 27kDa protein 3	HSPB3	3.25
658	G protein-coupled receptor 85	GPR85	3.24845
659	protein phosphatase 1, regulatory subunit 3C	PPP1R3C	3.24138
660	eukaryotic elongation factor-2 kinase	EEF2K	3.24138
661	TBC1 domain family, member 5	TBC1D5	3.23881
662	nuclear pore complex interacting protein family, member B3	NPIPB3	3.2303
663	long intergenic non-protein coding RNA 937	LINC00937	3.22957
664	uncharacterized LOC101928565	LOC101928565	3.22222
665	synaptotagmin XI	SYT11	3.22222
666	NA	NA	3.21759
667	NA	NA	3.21622
668	NA	NA	3.21591
669	NA	NA	3.21413
670	HECT, UBA and WWE domain containing 1, E3 ubiquitin protein ligase	HUWE1	3.21127
671	G protein-coupled receptor 45	GPR45	3.21053
672	nudix (nucleoside diphosphate linked moiety X)-type motif 3	NUDT3	3.21053
673	RPS10-NUDT3 readthrough	RPS10-NUDT3	3.21053
674	ADAM metallopeptidase domain 22	ADAM22	3.20952
675	myosin VB	MYO5B	3.20408
676	protein kinase C, eta	PRKCH	3.20339
677	NA	NA	3.20183
678	C-type lectin domain family 12, member B	CLEC12B	3.2013
679	NA	NA	3.20054
680	NA	NA	3.2
681	olfactory receptor, family 51, subfamily I, member 2	OR51I2	3.19355
682	CCDC37 antisense RNA 1 (head to head)	CCDC37-AS1	3.1875
683	NA	NA	3.18462
684	cAMP responsive element binding protein 3-like 1	CREB3L1	3.1801
685	NA	NA	3.18
686	kyphoscoliosis peptidase	KY	3.17778
687	SWI/SNF related, matrix associated, actin dependent regulator of chromatin, subfamily c, member 1	SMARCC1	3.17431
688	PC4 and SFRS1 interacting protein 1	PSIP1	3.17391
689	transmembrane protein 115	TMEM115	3.17391
690	nucleoporin 88kDa	NUP88	3.16993
691	rabaptin, RAB GTPase binding effector protein 1	RABEP1	3.16993
692	RAB23, member RAS oncogene family	RAB23	3.16667
693	WD repeat domain 31	WDR31	3.16418
694	TIA1 cytotoxic granule-associated RNA binding protein	TIA1	3.16137
695	chromosome 18 open reading frame 8	C18orf8	3.15625
696	farnesyltransferase, CAAX box, alpha	FNTA	3.15556
697	ubiquitin specific peptidase 49	USP49	3.15556
698	integrator complex subunit 7	INTS7	3.15476
699	5'-nucleotidase, ecto (CD73)	NT5E	3.15079
700	tumor protein p63 regulated 1-like	TPRG1L	3.14905
701	mago-nashi homolog 2 (pseudogene)	MAGOH2	3.14894
702	ATP-binding cassette, sub-family A (ABC1), member 3	ABCA3	3.14744
703	glutamate receptor, ionotropic, N-methyl D-aspartate 1	GRIN1	3.14706
704	NA	NA	3.14706
705	formin binding protein 1	FNBP1	3.14583
706	NA	NA	3.14103
707	NA	NA	3.13636
708	leukotriene A4 hydrolase	LTA4H	3.13571
709	SRD5A3 antisense RNA 1	SRD5A3-AS1	3.13043
710	long intergenic non-protein coding RNA 1082	LINC01082	3.12256
711	NA	NA	3.11828
712	calmodulin 1 (phosphorylase kinase, delta)	CALM1	3.11688
713	calmodulin 2 (phosphorylase kinase, delta)	CALM2	3.11688
714	calmodulin 3 (phosphorylase kinase, delta)	CALM3	3.11688
715	SIX homeobox 5	SIX5	3.11364
716	ATPase, aminophospholipid transporter, class I, type 8B, member 3	ATP8B3	3.11304
717	NA	NA	3.11268
718	absent in melanoma 1-like	AIM1L	3.11111
719	RAS p21 protein activator 2	RASA2	3.10286
720	SCY1-like 2 (S. cerevisiae)	SCYL2	3.10256
721	S100 calcium binding protein B	S100B	3.10135
722	NA	NA	3.1
723	roundabout, axon guidance receptor, homolog 4 (Drosophila)	ROBO4	3.09961
724	NA	NA	3.09877
725	t-complex 10-like	TCP10L	3.09385
726	alkB, alkylation repair homolog 3 (E. coli)	ALKBH3	3.09163
727	RecQ protein-like 4	RECQL4	3.09091
728	SNW domain containing 1	SNW1	3.08889
729	synaptojanin 2	SYNJ2	3.0814
730	eukaryotic translation initiation factor 2D	EIF2D	3.07856
731	DNA-damage regulated autophagy modulator 1	DRAM1	3.07627
732	NA	NA	3.07407
733	coiled-coil domain containing 88C	CCDC88C	3.07407
734	coiled-coil domain containing 90B	CCDC90B	3.07359
735	lecithin-cholesterol acyltransferase	LCAT	3.07143
736	guanylate binding protein 1, interferon-inducible	GBP1	3.06667
737	KIAA1755	KIAA1755	3.0651
738	acrosin binding protein	ACRBP	3.06383
739	G elongation factor, mitochondrial 1	GFM1	3.06279
740	NA	NA	3.06258
741	long intergenic non-protein coding RNA 684	LINC00684	3.06061
742	long intergenic non-protein coding RNA 684	LOC100132304	3.06061
743	uncharacterized LOC440432	DKFZp564H213	3.0597
744	amyloid P component, serum	APCS	3.0596
745	wingless-type MMTV integration site family, member 2B	WNT2B	3.05941
746	NA	NA	3.05696
747	intraflagellar transport 140	IFT140	3.05102
748	vacuolar protein sorting 13 homolog A (S. cerevisiae)	VPS13A	3.05
749	cullin 9	CUL9	3.04615
750	NA	NA	3.04598
751	NA	NA	3.04545
752	neuronal PAS domain protein 3	NPAS3	3.04438
753	cadherin 19, type 2	CDH19	3.04054
754	KIAA1377	KIAA1377	3.04
755	OCIA domain containing 1	OCIAD1	3.03939
756	ubinuclein 2	UBN2	3.03883
757	translocase of inner mitochondrial membrane 23 homolog (yeast)	TIMM23	3.03543
758	transmembrane protein C9orf144B pseudogene	FAM205B	3.03318
759	matrix metallopeptidase 17 (membrane-inserted)	MMP17	3.03191
760	ribonuclease, RNase A family, k6	RNASE6	3.02703
761	spectrin repeat containing, nuclear envelope 2	SYNE2	3.02632
762	mitotic spindle organizing protein 2B	MZT2B	3.02469
763	coiled-coil domain containing 57	CCDC57	3.02083
764	NA	NA	3.0198
765	MAP3K14 antisense RNA 1	MAP3K14-AS1	3.01852
766	death effector domain containing 2	DEDD2	3.01639
767	NA	NA	3.01556
768	alcohol dehydrogenase, iron containing, 1	ADHFE1	3.0137
769	collagen-like tail subunit (single strand of homotrimer) of asymmetric acetylcholinesterase	COLQ	3.00781
770	ribonuclease P/MRP 14kDa subunit	RPP14	3.00781
771	neuropeptide Y	NPY	3.00775
772	WW domain binding protein 4	WBP4	3.00509
773	human immunodeficiency virus type I enhancer binding protein 2	HIVEP2	3.0045
774	angiopoietin 1	ANGPT1	3.0039
775	family with sequence similarity 222, member B	FAM222B	3
776	RNASEH1 antisense RNA 1	RNASEH1-AS1	3
777	NA	NA	2.99237
778	Fc receptor-like 5	FCRL5	2.98901
779	nuclear factor I/A	NFIA	2.98876
780	NA	NA	2.9875
781	phosphatase and actin regulator 1	PHACTR1	2.98361
782	solute carrier family 1 (glial high affinity glutamate transporter), member 2	SLC1A2	2.98172
783	NADH dehydrogenase (ubiquinone) 1 alpha subcomplex, 11, 14.7kDa	NDUFA11	2.98039
784	fucosyltransferase 5 (alpha (1,3) fucosyltransferase)	FUT5	2.98039
785	zinc finger, X-linked, duplicated A	ZXDA	2.98034
786	zinc finger, X-linked, duplicated B	ZXDB	2.98034
787	BCL2-antagonist/killer 1	BAK1	2.97872
788	amyloid beta (A4) precursor protein-binding, family B, member 1 interacting protein	APBB1IP	2.97345
789	NA	NA	2.97222
790	long intergenic non-protein coding RNA 942	LINC00942	2.97101
791	SKI-like proto-oncogene	SKIL	2.97004
792	U2 small nuclear RNA auxiliary factor 2	U2AF2	2.96875
793	PHD finger protein 3	PHF3	2.9661
794	NA	NA	2.96458
795	monoacylglycerol O-acyltransferase 3	MOGAT3	2.9625
796	chemokine (C-X-C motif) ligand 14	CXCL14	2.96226
797	NA	NA	2.95909
798	apoptosis antagonizing transcription factor	AATF	2.95735
799	syntrophin, gamma 1	SNTG1	2.95238
800	NA	NA	2.9521
801	tripartite motif containing 13	TRIM13	2.95055
802	mago-nashi homolog 2 (pseudogene)	MAGOH2	2.94935
803	long intergenic non-protein coding RNA 1398	LINC01398	2.94406
804	NA	NA	2.93935
805	checkpoint kinase 1	CHEK1	2.9375
806	thrombomodulin	THBD	2.93478
807	phosphatidylinositol-4,5-bisphosphate 3-kinase, catalytic subunit gamma	PIK3CG	2.93443
808	mannosidase, endo-alpha	MANEA	2.92784
809	dedicator of cytokinesis 4	DOCK4	2.92581
810	WAS protein family homolog 5 pseudogene	WASH5P	2.92358
811	WAS protein family homolog 3 pseudogene	WASH3P	2.92358
812	WAS protein family homolog 2 pseudogene	WASH2P	2.92358
813	WAS protein family homolog 7 pseudogene	WASH7P	2.92358
814	uncharacterized LOC100134445	LOC100134445	2.92358
815	WAS protein family homolog 1	WASH1	2.92358
816	WAS protein family homolog 1 pseudogene	LOC100288778	2.92358
817	galactose mutarotase (aldose 1-epimerase)	GALM	2.92308
818	zinc finger protein 691	ZNF691	2.92254
819	NA	NA	2.92
820	nonhomologous end-joining factor 1	NHEJ1	2.91941
821	solute carrier family 23, member 3	SLC23A3	2.91941
822	four and a half LIM domains 2	FHL2	2.91935
823	polypeptide N-acetylgalactosaminyltransferase 1	GALNT1	2.91026
824	NA	NA	2.91011
825	NA	NA	2.90939
826	zinc finger protein 524	ZNF524	2.90574
827	nucleolar protein interacting with the FHA domain of MKI67	NIFK	2.90299
828	nudix (nucleoside diphosphate linked moiety X)-type motif 10	NUDT10	2.89796
829	long intergenic non-protein coding RNA 559	LINC00559	2.89571
830	NMDA receptor synaptonuclear signaling and neuronal migration factor	NSMF	2.88742
831	acetyl-CoA acyltransferase 1	ACAA1	2.88739
832	NA	NA	2.88406
833	NA	NA	2.88333
834	ubiquitin-conjugating enzyme E2B	UBE2B	2.87879
835	mitochondrial ribosomal protein S15	MRPS15	2.87864
836	NA	NA	2.87755
837	pecanex homolog (Drosophila)	PCNX	2.87719
838	small G protein signaling modulator 2	SGSM2	2.875
839	integrin, beta 1 (fibronectin receptor, beta polypeptide, antigen CD29 includes MDF2, MSK12)	ITGB1	2.87391
840	uncharacterized LOC400940	LOC400940	2.87374
841	uncharacterized LOC285692	LOC285692	2.87324
842	small nuclear ribonucleoprotein polypeptide N	SNRPN	2.87291
843	small nucleolar RNA, C/D box 116 cluster	SNORD116@	2.87291
844	small nucleolar RNA, C/D box 116-19	SNORD116-19	2.87291
845	small nucleolar RNA, C/D box 116-17	SNORD116-17	2.87291
846	small nucleolar RNA, C/D box 116-20	SNORD116-20	2.87291
847	small nucleolar RNA, C/D box 116-21	SNORD116-21	2.87291
848	family with sequence similarity 3, member C	FAM3C	2.87167
849	NA	NA	2.87097
850	guanylate cyclase 1, soluble, beta 3	GUCY1B3	2.87013
851	uncharacterized LOC642852	LOC642852	2.87003
852	NA	NA	2.86982
853	calponin 1, basic, smooth muscle	CNN1	2.86813
854	transmembrane emp24 domain trafficking protein 2	TMED2	2.86765
855	long intergenic non-protein coding RNA 1426	LINC01426	2.86667
856	TAF9 RNA polymerase II, TATA box binding protein (TBP)-associated factor, 32kDa	TAF9	2.86555
857	uncharacterized LOC285147	LOC285147	2.86232
858	NA	NA	2.86167
859	nuclear receptor coactivator 1	NCOA1	2.86154
860	cache domain containing 1	CACHD1	2.86061
861	collagen, type X, alpha 1	COL10A1	2.85974
862	coxsackie virus and adenovirus receptor	CXADR	2.85714
863	breast cancer 1, early onset	BRCA1	2.8565
864	F-box and leucine-rich repeat protein 18	FBXL18	2.85507
865	hepatocellular carcinoma, down-regulated 1	HEPN1	2.85455
866	hepatic and glial cell adhesion molecule	HEPACAM	2.85455
867	chromodomain helicase DNA binding protein 9	CHD9	2.85417
868	dynein, light chain, roadblock-type 1	DYNLRB1	2.85261
869	NA	NA	2.84825
870	microtubule crosslinking factor 1	MTCL1	2.84635
871	CD164 molecule, sialomucin	CD164	2.84211
872	cytochrome P450, family 1, subfamily A, polypeptide 1	CYP1A1	2.84091
873	calcium channel flower domain containing 1	CACFD1	2.84049
874	potassium voltage-gated channel, KQT-like subfamily, member 3	KCNQ3	2.83871
875	NA	NA	2.83333
876	ADP-ribosylation factor guanine nucleotide-exchange factor 2 (brefeldin A-inhibited)	ARFGEF2	2.83186
877	integrator complex subunit 5	INTS5	2.83186
878	CD300a molecule	CD300A	2.83019
879	WAP four-disulfide core domain 10A	WFDC10A	2.82822
880	UDP-GlcNAc:betaGal beta-1,3-N-acetylglucosaminyltransferase-like 1	B3GNTL1	2.8253
881	bone morphogenetic protein 7	BMP7	2.82353
882	PERP, TP53 apoptosis effector	PERP	2.81967
883	NA	NA	2.81818
884	HEAT repeat containing 3	HEATR3	2.8169
885	NA	NA	2.81667
886	Sec61 alpha 2 subunit (S. cerevisiae)	SEC61A2	2.81595
887	MEF2 activating motif and SAP domain containing transcriptional regulator	MAMSTR	2.81553
888	uncharacterized LOC285593	LOC285593	2.81538
889	zinc finger CCCH-type containing 12B	ZC3H12B	2.81443
890	La ribonucleoprotein domain family, member 4B	LARP4B	2.81081
891	solute carrier family 16 (monocarboxylate transporter), member 7	SLC16A7	2.81015
892	flavin containing monooxygenase 3	FMO3	2.80435
893	actinin, alpha 1	ACTN1	2.80357
894	inositol monophosphatase domain containing 1	IMPAD1	2.80282
895	ubiquitin-like modifier activating enzyme 6	UBA6	2.80105
896	dendritic cell-associated nuclear protein	DCANP1	2.8
897	TRAF-interacting protein with forkhead-associated domain, family member B	TIFAB	2.8
898	NA	NA	2.79891
899	NA	NA	2.7971
900	centrosomal protein 89kDa	CEP89	2.79253
901	NA	NA	2.78995
902	NA	NA	2.78912
903	MAP kinase interacting serine/threonine kinase 2	MKNK2	2.78804
904	polymerase (DNA-directed), delta 3, accessory subunit	POLD3	2.78788
905	methyltransferase like 2B	METTL2B	2.78601
906	MAF1 homolog (S. cerevisiae)	MAF1	2.78495
907	ISY1 splicing factor homolog (S. cerevisiae)	ISY1	2.78431
908	RAB43, member RAS oncogene family	RAB43	2.78431
909	ISY1-RAB43 readthrough	ISY1-RAB43	2.78431
910	NA	NA	2.78344
911	translocase of outer mitochondrial membrane 34	TOMM34	2.78261
912	protocadherin gamma subfamily A, 11	PCDHGA11	2.78049
913	protocadherin gamma subfamily C, 3	PCDHGC3	2.78049
914	protocadherin gamma subfamily A, 12	PCDHGA12	2.78049
915	protocadherin gamma subfamily A, 10	PCDHGA10	2.78049
916	protocadherin gamma subfamily A, 6	PCDHGA6	2.78049
917	protocadherin gamma subfamily A, 5	PCDHGA5	2.78049
918	protocadherin gamma subfamily A, 3	PCDHGA3	2.78049
919	coiled-coil and C2 domain containing 2A	CC2D2A	2.77778
920	FOXN3 antisense RNA 2	FOXN3-AS2	2.77419
921	proteasome (prosome, macropain) activator subunit 2 (PA28 beta)	PSME2	2.77049
922	GRB2-related adaptor protein	GRAP	2.77
923	adaptor-related protein complex 4, beta 1 subunit	AP4B1	2.76978
924	GATA zinc finger domain containing 2A	GATAD2A	2.76517
925	NA	NA	2.76471
926	pygopus family PHD finger 1	PYGO1	2.76289
927	matrix metallopeptidase 24 (membrane-inserted)	MMP24	2.76235
928	PHD finger protein 20-like 1	PHF20L1	2.7619
929	microcephalin 1	MCPH1	2.76176
930	uncharacterized LOC645485	LOC645485	2.76119
931	WD repeat domain 89	WDR89	2.76042
932	akirin 1	AKIRIN1	2.75714
933	NA	NA	2.75455
934	frequently rearranged in advanced T-cell lymphomas 1	FRAT1	2.75325
935	NA	NA	2.75258
936	NA	NA	2.75092
937	deltex 3, E3 ubiquitin ligase	DTX3	2.75
938	CWF19-like 2, cell cycle control (S. pombe)	CWF19L2	2.74648
939	hexokinase 3 (white cell)	HK3	2.74564
940	uncharacterized LOC101929486	LOC101929486	2.74449
941	excision repair cross-complementation group 1	ERCC1	2.74419
942	NA	NA	2.74359
943	epidermal growth factor	EGF	2.74187
944	protein kinase C substrate 80K-H	PRKCSH	2.7415
945	long intergenic non-protein coding RNA 667	LINC00667	2.74111
946	BCL2-like 2	BCL2L2	2.73832
947	family with sequence similarity 65, member B	FAM65B	2.73239
948	signal recognition particle 9kDa	SRP9	2.73127
949	kinesin family member 11	KIF11	2.73116
950	golgin A2 pseudogene 10	GOLGA2P10	2.73077
951	golgin A2 pseudogene 7	GOLGA2P7	2.73077
952	golgin A2 pseudogene	LOC642423	2.73077
953	vimentin	VIM	2.72945
954	translocation associated membrane protein 2	TRAM2	2.72881
955	ribosomal protein S10	RPS10	2.72727
956	A kinase (PRKA) anchor protein 8-like	AKAP8L	2.72727
957	lectin, galactoside-binding, soluble, 3	LGALS3	2.72432
958	transition protein 2 (during histone to protamine replacement)	TNP2	2.72384
959	NA	NA	2.7234
960	cysteine-serine-rich nuclear protein 2	CSRNP2	2.7234
961	RNA-binding region (RNP1, RRM) containing 3	RNPC3	2.72312
962	ring finger protein 216	RNF216	2.72164
963	NA	NA	2.72097
964	NA	NA	2.71538
965	ring finger protein 151	RNF151	2.71186
966	guanine nucleotide binding protein (G protein), q polypeptide	GNAQ	2.71138
967	postmeiotic segregation increased 2 pseudogene 1	PMS2P1	2.71084
968	olfactory receptor, family 5, subfamily J, member 2	OR5J2	2.71018
969	NA	NA	2.71
970	arylsulfatase A	ARSA	2.70707
971	Wiskott-Aldrich syndrome-like	WASL	2.7065
972	ENTH domain containing 2	ENTHD2	2.70623
973	cytochrome c oxidase assembly factor 7 (putative)	COA7	2.70526
974	eukaryotic translation initiation factor 3, subunit K	EIF3K	2.70423
975	kazrin, periplakin interacting protein	KAZN	2.7037
976	NA	NA	2.69914
977	ATP citrate lyase	ACLY	2.69872
978	serine/threonine kinase 17b	STK17B	2.69492
979	calcium/calmodulin-dependent protein kinase ID	CAMK1D	2.69231
980	long intergenic non-protein coding RNA 1448	LINC01448	2.69192
981	NA	NA	2.69118
982	NA	NA	2.68889
983	NA	NA	2.68774
984	myeloid/lymphoid or mixed-lineage leukemia (trithorax homolog, Drosophila); translocated to, 4	MLLT4	2.68747
985	complement component 2	C2	2.68687
986	NA	NA	2.68687
987	MACROD2 antisense RNA 1	MACROD2-AS1	2.68548
988	pogo transposable element with KRAB domain	POGK	2.68182
989	uncharacterized LOC100506790	LOC100506790	2.67797
990	SLC8A1 antisense RNA 1	SLC8A1-AS1	2.67769
991	transferrin	TF	2.67391
992	ribosomal protein, large, P0	RPLP0	2.67327
993	zinc finger protein 718	ZNF718	2.66667
994	coiled-coil domain containing 130	CCDC130	2.66667
995	spermatogenesis associated 6	SPATA6	2.66515
996	NA	NA	2.6625
997	cytoskeleton associated protein 2	CKAP2	2.66176
998	protein tyrosine phosphatase, receptor type, G	PTPRG	2.66087
999	zinc finger protein 506	ZNF506	2.66071
1000	insulin-like growth factor 1 receptor	IGF1R	2.65909
1001	cyclin-dependent kinase inhibitor 2D (p19, inhibits CDK4)	CDKN2D	2.65854
1002	fibrosin	FBRS	2.65833
1003	nuclear fragile X mental retardation protein interacting protein 2	NUFIP2	2.65499
1004	parvin, alpha	PARVA	2.65455
1005	corticotropin releasing hormone binding protein	CRHBP	2.65401
1006	stannin	SNN	2.65385
1007	neuronal growth regulator 1	NEGR1	2.65385
1008	nuclear factor of activated T-cells, cytoplasmic, calcineurin-dependent 3	NFATC3	2.65354
1009	mitochondrial assembly of ribosomal large subunit 1	MALSU1	2.65231
1010	hemoglobin, epsilon 1	HBE1	2.64925
1011	homeobox C4	HOXC4	2.64912
1012	v-maf avian musculoaponeurotic fibrosarcoma oncogene homolog B	MAFB	2.64591
1013	peptidyl arginine deiminase, type II	PADI2	2.64557
1014	hemicentin 2	HMCN2	2.64444
1015	syntaxin binding protein 5 (tomosyn)	STXBP5	2.64019
1016	STXBP5 antisense RNA 1	STXBP5-AS1	2.64019
1017	interleukin 17 receptor C	IL17RC	2.63975
1018	ets variant 4	ETV4	2.63889
1019	regenerating islet-derived 3 alpha	REG3A	2.63807
1020	protocadherin gamma subfamily C, 3	PCDHGC3	2.63514
1021	protocadherin gamma subfamily B, 4	PCDHGB4	2.63514
1022	protocadherin gamma subfamily A, 8	PCDHGA8	2.63514
1023	protocadherin gamma subfamily A, 12	PCDHGA12	2.63514
1024	protocadherin gamma subfamily C, 5	PCDHGC5	2.63514
1025	protocadherin gamma subfamily C, 4	PCDHGC4	2.63514
1026	protocadherin gamma subfamily B, 7	PCDHGB7	2.63514
1027	protocadherin gamma subfamily B, 6	PCDHGB6	2.63514
1028	protocadherin gamma subfamily B, 5	PCDHGB5	2.63514
1029	protocadherin gamma subfamily B, 3	PCDHGB3	2.63514
1030	protocadherin gamma subfamily B, 2	PCDHGB2	2.63514
1031	protocadherin gamma subfamily B, 1	PCDHGB1	2.63514
1032	protocadherin gamma subfamily A, 11	PCDHGA11	2.63514
1033	protocadherin gamma subfamily A, 10	PCDHGA10	2.63514
1034	protocadherin gamma subfamily A, 9	PCDHGA9	2.63514
1035	protocadherin gamma subfamily A, 7	PCDHGA7	2.63514
1036	protocadherin gamma subfamily A, 6	PCDHGA6	2.63514
1037	protocadherin gamma subfamily A, 5	PCDHGA5	2.63514
1038	protocadherin gamma subfamily A, 4	PCDHGA4	2.63514
1039	protocadherin gamma subfamily A, 3	PCDHGA3	2.63514
1040	protocadherin gamma subfamily A, 2	PCDHGA2	2.63514
1041	protocadherin gamma subfamily A, 1	PCDHGA1	2.63514
1042	NA	NA	2.63415
1043	NA	NA	2.63333
1044	uncharacterized LOC100130987	LOC100130987	2.63158
1045	RAD9 homolog A (S. pombe)	RAD9A	2.63158
1046	NHL repeat containing 2	NHLRC2	2.63158
1047	splicing factor 3b, subunit 1, 155kDa	SF3B1	2.63095
1048	cyclin-dependent kinase inhibitor 1C (p57, Kip2)	CDKN1C	2.63048
1049	NA	NA	2.62908
1050	ATP-binding cassette, sub-family G (WHITE), member 1	ABCG1	2.62887
1051	NA	NA	2.62857
1052	NA	NA	2.62772
1053	gamma-glutamyltransferase 7	GGT7	2.62617
1054	cordon-bleu WH2 repeat protein-like 1	COBLL1	2.62557
1055	Rho guanine nucleotide exchange factor (GEF) 12	ARHGEF12	2.625
1056	phosphodiesterase 6C, cGMP-specific, cone, alpha prime	PDE6C	2.62295
1057	major facilitator superfamily domain containing 9	MFSD9	2.62245
1058	NA	NA	2.62222
1059	zinc finger and BTB domain containing 40	ZBTB40	2.62162
1060	long intergenic non-protein coding RNA 682	LINC00682	2.62087
1061	progesterone receptor	PGR	2.61905
1062	NA	NA	2.61757
1063	NIMA-related kinase 1	NEK1	2.61721
1064	transcription factor B2, mitochondrial	TFB2M	2.61702
1065	signal peptidase complex subunit 2 homolog (S. cerevisiae)	SPCS2	2.61616
1066	chemokine (C-X-C motif) receptor 4	CXCR4	2.61538
1067	NA	NA	2.61468
1068	nucleotide-binding oligomerization domain containing 1	NOD1	2.61272
1069	kelch-like family member 35	KLHL35	2.61224
1070	centrosomal protein 152kDa	CEP152	2.61088
1071	N-acetylneuraminic acid synthase	NANS	2.60952
1072	tripartite motif containing 14	TRIM14	2.60952
1073	uncharacterized LOC100289495	LOC100289495	2.6087
1074	Raf-1 proto-oncogene, serine/threonine kinase	RAF1	2.60789
1075	F-box protein 25	FBXO25	2.60377
1076	BMP2 inducible kinase	BMP2K	2.60275
1077	tubulin polyglutamylase complex subunit 1	TPGS1	2.60194
1078	NA	NA	2.60142
1079	glutamine-fructose-6-phosphate transaminase 2	GFPT2	2.6
1080	potassium channel regulator	KCNRG	2.6
1081	tripartite motif containing 13	TRIM13	2.6
1082	NA	NA	2.59924
1083	chromosome 19 open reading frame 73	C19orf73	2.5974
1084	NA	NA	2.59722
1085	adenylate cyclase 10 (soluble)	ADCY10	2.59701
1086	SEC14-like 1 (S. cerevisiae)	SEC14L1	2.59574
1087	transcription factor EC	TFEC	2.59574
1088	ATPase, H+ transporting, lysosomal 34kDa, V1 subunit D	ATP6V1D	2.59459
1089	hydroxy-delta-5-steroid dehydrogenase, 3 beta- and steroid delta-isomerase 7	HSD3B7	2.59388
1090	leucyl/cystinyl aminopeptidase	LNPEP	2.59375
1091	interleukin 22 receptor, alpha 2	IL22RA2	2.5914
1092	NA	NA	2.59091
1093	ubiquitin specific peptidase 53	USP53	2.59091
1094	uncharacterized LOC100127940	LOC100127940	2.58889
1095	transmembrane protein 257	TMEM257	2.58763
1096	eukaryotic translation elongation factor 1 epsilon 1	EEF1E1	2.58757
1097	SKI proto-oncogene	SKI	2.58712
1098	long intergenic non-protein coding RNA 894	LINC00894	2.58451
1099	remodeling and spacing factor 1	RSF1	2.58416
1100	NA	NA	2.57669
1101	sterile alpha motif domain containing 14	SAMD14	2.57576
1102	SEC22 vesicle trafficking protein homolog C (S. cerevisiae)	SEC22C	2.57407
1103	transcription factor binding to IGHM enhancer 3	TFE3	2.57377
1104	one cut homeobox 2	ONECUT2	2.57377
1105	NA	NA	2.57317
1106	synuclein, beta	SNCB	2.57143
1107	POM121 and ZP3 fusion	POMZP3	2.57143
1108	ORMDL sphingolipid biosynthesis regulator 1	ORMDL1	2.57009
1109	solute carrier family 24 (sodium/potassium/calcium exchanger), member 4	SLC24A4	2.56757
1110	REC8 meiotic recombination protein	REC8	2.56649
1111	nuclear transcription factor Y, gamma	NFYC	2.56395
1112	EYA transcriptional coactivator and phosphatase 4	EYA4	2.56364
1113	NA	NA	2.56364
1114	RAB18, member RAS oncogene family	RAB18	2.56338
1115	KRR1, small subunit (SSU) processome component, homolog (yeast)	KRR1	2.56231
1116	heat shock 70kDa protein 14	HSPA14	2.5583
1117	TMEM161B antisense RNA 1	TMEM161B-AS1	2.55738
1118	zinc finger, CCHC domain containing 14	ZCCHC14	2.55696
1119	WD repeat domain 82	WDR82	2.55556
1120	CHKB antisense RNA 1 (head to head)	CHKB-AS1	2.55556
1121	NA	NA	2.55556
1122	Fanconi anemia, complementation group B	FANCB	2.55556
1123	protein kinase, AMP-activated, beta 2 non-catalytic subunit	PRKAB2	2.55229
1124	src kinase associated phosphoprotein 1	SKAP1	2.55172
1125	NA	NA	2.55152
1126	polycomb group ring finger 3	PCGF3	2.55111
1127	immunoglobulin heavy variable 1-69	IGHV1-69	2.55056
1128	cysteine conjugate-beta lyase, cytoplasmic	CCBL1	2.54808
1129	TRIO and F-actin binding protein	TRIOBP	2.54762
1130	pregnancy-associated plasma protein A, pappalysin 1	PAPPA	2.54444
1131	NA	NA	2.54369
1132	high mobility group 20B	HMG20B	2.54261
1133	chromosome 9 open reading frame 114	C9orf114	2.54217
1134	TRAM2 antisense RNA 1 (head to head)	TRAM2-AS1	2.54217
1135	NA	NA	2.53778
1136	NA	NA	2.53752
1137	ribonucleotide reductase M2	RRM2	2.53683
1138	lysophosphatidylcholine acyltransferase 2	LPCAT2	2.53653
1139	RAD50 homolog (S. cerevisiae)	RAD50	2.53571
1140	Down syndrome cell adhesion molecule	DSCAM	2.5343
1141	polymerase I and transcript release factor	PTRF	2.53409
1142	V-set and transmembrane domain containing 4	VSTM4	2.53247
1143	cyclic nucleotide gated channel beta 1	CNGB1	2.53086
1144	transcription factor 3	TCF3	2.53043
1145	thymopoietin	TMPO	2.5283
1146	zinc finger protein 641	ZNF641	2.52649
1147	NA	NA	2.525
1148	HLA complex group 27 (non-protein coding)	HCG27	2.52381
1149	NA	NA	2.52273
1150	NA	NA	2.52239
1151	interleukin 6 receptor	IL6R	2.52222
1152	zinc finger protein 414	ZNF414	2.52174
1153	tropomyosin 4	TPM4	2.52083
1154	nescient helix loop helix 2	NHLH2	2.52055
1155	protein phosphatase 2, regulatory subunit A, beta	PPP2R1B	2.52
1156	interleukin 17F	IL17F	2.51923
1157	coiled-coil domain containing 155	CCDC155	2.51918
1158	small G protein signaling modulator 3	SGSM3	2.51852
1159	CAP-GLY domain containing linker protein 1	CLIP1	2.51832
1160	PR domain containing 11	PRDM11	2.51807
1161	TAO kinase 1	TAOK1	2.51707
1162	DnaJ (Hsp40) homolog, subfamily C, member 9	DNAJC9	2.51667
1163	epididymal peptidase inhibitor	EPPIN	2.51628
1164	EPPIN-WFDC6 readthrough	EPPIN-WFDC6	2.51628
1165	excision repair cross-complementation group 6-like	ERCC6L	2.51613
1166	nicotinamide N-methyltransferase	NNMT	2.51546
1167	NA	NA	2.51282
1168	gypsy retrotransposon integrase 1	GIN1	2.51254
1169	transducin-like enhancer of split 2	TLE2	2.5102
1170	Zic family member 4	ZIC4	2.5098
1171	zinc finger protein-like 1	ZFPL1	2.50909
1172	NA	NA	2.50752
1173	retinoic acid induced 14	RAI14	2.50575
1174	NA	NA	2.50331
1175	SLC2A4 regulator	SLC2A4RG	2.50273
1176	fibulin 2	FBLN2	2.50251
1177	NA	NA	2.50193
1178	B-cell scaffold protein with ankyrin repeats 1	BANK1	2.5
1179	olfactory receptor, family 5, subfamily H, member 1	OR5H1	2.5
1180	small nuclear RNA activating complex, polypeptide 5, 19kDa	SNAPC5	2.5
1181	prickle homolog 2 (Drosophila)	PRICKLE2	2.5
1182	NA	NA	2.49559
1183	IQ motif containing with AAA domain 1	IQCA1	2.4954
1184	ubinuclein 1	UBN1	2.49436
1185	phosphoinositide kinase, FYVE finger containing	PIKFYVE	2.49388
1186	NA	NA	2.49296
1187	GTP binding protein 4	GTPBP4	2.49231
1188	triple QxxK/R motif containing	TRIQK	2.49206
1189	NA	NA	2.49153
1190	WNK lysine deficient protein kinase 3	WNK3	2.48936
1191	TMEM147 antisense RNA 1	TMEM147-AS1	2.48927
1192	NA	NA	2.48889
1193	calcium-sensing receptor	CASR	2.4878
1194	solute carrier family 6 (proline IMINO transporter), member 20	SLC6A20	2.48744
1195	casein kinase 1, alpha 1	CSNK1A1	2.48718
1196	SR-related CTD-associated factor 11	SCAF11	2.4856
1197	NA	NA	2.48438
1198	ring finger protein 10	RNF10	2.48333
1199	jumping translocation breakpoint	JTB	2.48276
1200	long intergenic non-protein coding RNA 1136	LINC01136	2.48276
1201	NA	NA	2.48246
1202	collagen, type V, alpha 1	COL5A1	2.48182
1203	mitochondrial tRNA translation optimization 1	MTO1	2.48062
1204	lysophosphatidylcholine acyltransferase 3	LPCAT3	2.48
1205	small nucleolar RNA host gene 6 (non-protein coding)	SNHG6	2.48
1206	small nucleolar RNA, C/D box 87	SNORD87	2.48
1207	uncharacterized LOC101927516	LOC101927516	2.47867
1208	armadillo repeat containing, X-linked 4	ARMCX4	2.47727
1209	uncoupling protein 3 (mitochondrial, proton carrier)	UCP3	2.47619
1210	transmembrane protein 64	TMEM64	2.47573
1211	solute carrier family 12 (sodium/chloride transporter), member 3	SLC12A3	2.47283
1212	major histocompatibility complex, class II, DR beta 1	HLA-DRB1	2.472
1213	major histocompatibility complex, class II, DR beta 3	HLA-DRB3	2.472
1214	major histocompatibility complex, class II, DR beta 4	HLA-DRB4	2.472
1215	major histocompatibility complex, class II, DR beta 5	HLA-DRB5	2.472
1216	HOX transcript antisense RNA	HOTAIR	2.47177
1217	AP2 associated kinase 1	AAK1	2.47059
1218	NA	NA	2.4697
1219	mitochondrial ribosomal protein S6	MRPS6	2.46847
1220	solute carrier family 5 (sodium/myo-inositol cotransporter), member 3	SLC5A3	2.46847
1221	OTU deubiquitinase 5	OTUD5	2.46684
1222	CD84 molecule	CD84	2.46565
1223	uncharacterized LOC101927342	LOC101927342	2.46552
1224	ubiquinol-cytochrome c reductase hinge protein	UQCRH	2.46305
1225	ubiquinol-cytochrome c reductase hinge protein-like	UQCRHL	2.46305
1226	RAB40A, member RAS oncogene family-like	RAB40AL	2.46154
1227	FYVE, RhoGEF and PH domain containing 5	FGD5	2.46154
1228	tectonic family member 3	TCTN3	2.46067
1229	multivesicular body subunit 12B	MVB12B	2.46023
1230	uncharacterized LOC101929144	LOC101929144	2.46
1231	protein serine kinase H1	PSKH1	2.45926
1232	fms-related tyrosine kinase 3 ligand	FLT3LG	2.45833
1233	USP6 N-terminal like	USP6NL	2.45794
1234	NA	NA	2.45509
1235	paraoxonase 1	PON1	2.45304
1236	frataxin	FXN	2.45299
1237	CD24 molecule	CD24	2.45283
1238	long intergenic non-protein coding RNA 1158	LINC01158	2.45062
1239	protein tyrosine phosphatase, non-receptor type 13 (APO-1/CD95 (Fas)-associated phosphatase)	PTPN13	2.45038
1240	OTU deubiquitinase 4	OTUD4	2.44944
1241	apoptosis resistant E3 ubiquitin protein ligase 1	AREL1	2.44737
1242	TAF8 RNA polymerase II, TATA box binding protein (TBP)-associated factor, 43kDa	TAF8	2.44708
1243	MCF.2 cell line derived transforming sequence-like	MCF2L	2.44674
1244	peroxisome proliferator-activated receptor alpha	PPARA	2.44595
1245	nucleobindin 2	NUCB2	2.44595
1246	NA	NA	2.44444
1247	NA	NA	2.44262
1248	tetratricopeptide repeat domain 17	TTC17	2.4391
1249	TAF5-like RNA polymerase II, p300/CBP-associated factor (PCAF)-associated factor, 65kDa	TAF5L	2.4382
1250	NA	NA	2.4375
1251	NA	NA	2.4359
1252	chemokine (C-C motif) receptor 10	CCR10	2.43396
1253	complement component 9	C9	2.43349
1254	regulatory factor X, 4 (influences HLA class II expression)	RFX4	2.43182
1255	ATPase, Ca++ transporting, type 2C, member 1	ATP2C1	2.43137
1256	ribosomal protein L26-like 1	RPL26L1	2.43103
1257	zinc finger, CCHC domain containing 3	ZCCHC3	2.43096
1258	centrosomal protein 290kDa	CEP290	2.43034
1259	KAT8 regulatory NSL complex subunit 1	KANSL1	2.42991
1260	protein tyrosine phosphatase-like A domain containing 1	PTPLAD1	2.42969
1261	S-phase kinase-associated protein 2, E3 ubiquitin protein ligase	SKP2	2.42932
1262	tRNA-histidine guanylyltransferase 1-like (S. cerevisiae)	THG1L	2.42857
1263	NA	NA	2.42797
1264	CREB/ATF bZIP transcription factor	CREBZF	2.42593
1265	chromosome 17 open reading frame 62	C17orf62	2.42581
1266	NA	NA	2.42453
1267	NA	NA	2.42222
1268	NA	NA	2.42
1269	zinc finger protein 146	ZNF146	2.41935
1270	oligodendrocyte transcription factor 1	OLIG1	2.41935
1271	NA	NA	2.41892
1272	Kruppel-like factor 12	KLF12	2.41758
1273	tetraspanin 3	TSPAN3	2.41667
1274	NA	NA	2.41414
1275	SRY (sex determining region Y)-box 8	SOX8	2.41228
1276	mindbomb E3 ubiquitin protein ligase 1	MIB1	2.41176
1277	microRNA 1-2	MIR1-2	2.41176
1278	microRNA 133a-1	MIR133A1	2.41176
1279	syntaxin 3	STX3	2.41111
1280	sodium channel and clathrin linker 1	SCLT1	2.41057
1281	hemochromatosis	HFE	2.41045
1282	long intergenic non-protein coding RNA 173	LINC00173	2.41026
1283	NA	NA	2.40928
1284	mohawk homeobox	MKX	2.40809
1285	doublesex and mab-3 related transcription factor 2	DMRT2	2.40223
1286	N-methylpurine-DNA glycosylase	MPG	2.40132
1287	serine/arginine-rich splicing factor 9	SRSF9	2.4
1288	glutamyl-tRNA(Gln) amidotransferase, subunit C	GATC	2.4
1289	sperm flagellar 2	SPEF2	2.4
1290	regenerating islet-derived family, member 4	REG4	2.4
1291	NA	NA	2.39788
1292	NA	NA	2.39715
1293	round spermatid basic protein 1	RSBN1	2.39706
1294	doublecortin domain containing 2	DCDC2	2.39706
1295	Ras-like without CAAX 1	RIT1	2.39583
1296	protein phosphatase 1, regulatory subunit 26	PPP1R26	2.39506
1297	NA	NA	2.39474
1298	ADAM metallopeptidase domain 20	ADAM20	2.39375
1299	erythrocyte membrane protein band 4.1 like 4B	EPB41L4B	2.39189
1300	NA	NA	2.39189
1301	dehydrogenase E1 and transketolase domain containing 1	DHTKD1	2.39134
1302	vesicle-associated membrane protein 1 (synaptobrevin 1)	VAMP1	2.38983
1303	speckle-type POZ protein-like	SPOPL	2.38889
1304	polymerase (RNA) II (DNA directed) polypeptide A, 220kDa	POLR2A	2.3871
1305	pre-B-cell leukemia homeobox 3	PBX3	2.38644
1306	KIAA1211	KIAA1211	2.38596
1307	family with sequence similarity 159, member A	FAM159A	2.38542
1308	THAP domain containing, apoptosis associated protein 2	THAP2	2.38462
1309	NA	NA	2.38182
1310	serine/arginine-rich splicing factor 11	SRSF11	2.38095
1311	zinc finger, SWIM-type containing 4	ZSWIM4	2.38095
1312	NA	NA	2.38095
1313	retinal pigment epithelium-derived rhodopsin homolog	RRH	2.37895
1314	AT rich interactive domain 4A (RBP1-like)	ARID4A	2.37895
1315	long intergenic non-protein coding RNA 563	LINC00563	2.37838
1316	BCL2-like 11 (apoptosis facilitator)	BCL2L11	2.37755
1317	long intergenic non-protein coding RNA 1137	LINC01137	2.37736
1318	RUN and FYVE domain containing 3	RUFY3	2.37681
1319	zinc finger protein 451	ZNF451	2.37566
1320	keratin 1	KRT1	2.3745
1321	ubiquitin protein ligase E3 component n-recognin 3 (putative)	UBR3	2.37397
1322	calcium homeostasis modulator 3	CALHM3	2.37313
1323	DDB1 and CUL4 associated factor 5	DCAF5	2.37273
1324	G antigen 6	GAGE6	2.37261
1325	G antigen 1	GAGE1	2.37261
1326	G antigen 4	GAGE4	2.37261
1327	G antigen 5	GAGE5	2.37261
1328	G antigen 7	GAGE7	2.37261
1329	G antigen 12I	GAGE12I	2.37261
1330	G antigen 12G	GAGE12G	2.37261
1331	G antigen 12J	GAGE12J	2.37261
1332	G antigen 2D	GAGE2D	2.37261
1333	G antigen 12C	GAGE12C	2.37261
1334	G antigen 12E	GAGE12E	2.37261
1335	G antigen 12H	GAGE12H	2.37261
1336	G antigen 2A	GAGE2A	2.37261
1337	G antigen 12F	GAGE12F	2.37261
1338	G antigen 12D	GAGE12D	2.37261
1339	NA	NA	2.37143
1340	zinc finger protein 837	ZNF837	2.37082
1341	NA	NA	2.37008
1342	NA	NA	2.36957
1343	tumor necrosis factor receptor superfamily, member 25	TNFRSF25	2.36905
1344	SMAD family member 2	SMAD2	2.36842
1345	NA	NA	2.3681
1346	diffuse panbronchiolitis critical region 1	DPCR1	2.36806
1347	carboxypeptidase D	CPD	2.36627
1348	v-myb avian myeloblastosis viral oncogene homolog-like 1	MYBL1	2.36609
1349	isocitrate dehydrogenase 3 (NAD+) gamma	IDH3G	2.36538
1350	CTTNBP2 N-terminal like	CTTNBP2NL	2.36538
1351	coiled-coil and C2 domain containing 2A	CC2D2A	2.36538
1352	cell division cycle 5-like	CDC5L	2.36508
1353	SRY (sex determining region Y)-box 4	SOX4	2.3642
1354	TYMS opposite strand	TYMSOS	2.36371
1355	GINS complex subunit 4 (Sld5 homolog)	GINS4	2.36364
1356	NA	NA	2.36364
1357	nucleoporin like 1	NUPL1	2.36364
1358	sorbin and SH3 domain containing 1	SORBS1	2.36299
1359	PHD finger protein 20	PHF20	2.36237
1360	minichromosome maintenance complex component 3 associated protein	MCM3AP	2.36111
1361	RAN binding protein 17	RANBP17	2.36
1362	ER degradation enhancer, mannosidase alpha-like 3	EDEM3	2.35814
1363	v-akt murine thymoma viral oncogene homolog 2	AKT2	2.35808
1364	tensin 3	TNS3	2.3578
1365	zinc finger protein 831	ZNF831	2.35723
1366	coiled-coil domain containing 6	CCDC6	2.35714
1367	DENN/MADD domain containing 2C	DENND2C	2.35542
1368	WWTR1 antisense RNA 1	WWTR1-AS1	2.35498
1369	chromosome 20 open reading frame 85	C20orf85	2.35421
1370	NA	NA	2.35404
1371	NA	NA	2.35227
1372	NA	NA	2.35169
1373	clathrin, heavy chain-like 1	CLTCL1	2.35083
1374	maturin, neural progenitor differentiation regulator homolog (Xenopus)	MTURN	2.35036
1375	synaptotagmin-like 3	SYTL3	2.35
1376	cell cycle exit and neuronal differentiation 1	CEND1	2.34909
1377	WW domain binding protein 2	WBP2	2.34899
1378	FLJ38717 protein	FLJ38717	2.34884
1379	dynein, axonemal, heavy chain 3	DNAH3	2.34884
1380	epiregulin	EREG	2.34783
1381	adenylate cyclase 10 (soluble) pseudogene 1	ADCY10P1	2.34783
1382	olfactory receptor, family 7, subfamily E, member 14 pseudogene	OR7E14P	2.34752
1383	ATPase, Ca++ transporting, ubiquitous	ATP2A3	2.34722
1384	methionine adenosyltransferase II, alpha	MAT2A	2.34694
1385	gamma-glutamyl carboxylase	GGCX	2.34694
1386	nephrosis 2, idiopathic, steroid-resistant (podocin)	NPHS2	2.34694
1387	claudin 1	CLDN1	2.34615
1388	NA	NA	2.34568
1389	RNA polymerase I transcription factor homolog (S. cerevisiae) pseudogene 1	RRN3P1	2.34249
1390	polymerase (DNA directed) kappa	POLK	2.34224
1391	long intergenic non-protein coding RNA 1492	LINC01492	2.34173
1392	family with sequence similarity 69, member B	FAM69B	2.34171
1393	sec1 family domain containing 2	SCFD2	2.34146
1394	eukaryotic translation initiation factor 4E nuclear import factor 1	EIF4ENIF1	2.33816
1395	NA	NA	2.33673
1396	G protein-coupled receptor 116	GPR116	2.3366
1397	NA	NA	2.3362
1398	nitric oxide synthase 1 (neuronal) adaptor protein	NOS1AP	2.33333
1399	dystrobrevin, beta	DTNB	2.33333
1400	chromosome 6 open reading frame 106	C6orf106	2.33333
1401	RAB3B, member RAS oncogene family	RAB3B	2.33333
1402	NA	NA	2.33333
1403	NA	NA	2.33333
1404	NA	NA	2.33333
1405	spindle and kinetochore associated complex subunit 3	SKA3	2.33218
1406	neurofibromin 1	NF1	2.33159
1407	NA	NA	2.33051
1408	NA	NA	2.3299
1409	pleckstrin homology-like domain, family A, member 1	PHLDA1	2.32941
1410	heterogeneous nuclear ribonucleoprotein C (C1/C2)	HNRNPC	2.32911
1411	methyltransferase like 16	METTL16	2.32861
1412	NA	NA	2.32824
1413	NA	NA	2.32787
1414	cilia and flagella associated protein 43	CFAP43	2.32734
1415	tubulin tyrosine ligase-like family, member 5	TTLL5	2.3267
1416	NA	NA	2.32667
1417	kazrin, periplakin interacting protein	KAZN	2.32609
1418	LIM homeobox 6	LHX6	2.32609
1419	EP300 interacting inhibitor of differentiation 1	EID1	2.32584
1420	NA	NA	2.32432
1421	tubulin folding cofactor B	TBCB	2.32418
1422	cingulin	CGN	2.32401
1423	mitochondrial ribosomal protein L42	MRPL42	2.32394
1424	amyloid beta (A4) precursor protein	APP	2.32258
1425	NA	NA	2.32184
1426	lysyl oxidase-like 1	LOXL1	2.32154
1427	junctophilin 2	JPH2	2.3209
1428	ubiquinol-cytochrome c reductase binding protein	UQCRB	2.32075
1429	B-cell scaffold protein with ankyrin repeats 1	BANK1	2.32075
1430	ADORA2A antisense RNA 1	ADORA2A-AS1	2.32
1431	uncharacterized LOC553103	LOC553103	2.31976
1432	NA	NA	2.31953
1433	leukotriene B4 receptor 2	LTB4R2	2.31928
1434	NA	NA	2.31868
1435	polycomb group ring finger 2	PCGF2	2.31818
1436	taste receptor, type 2, member 3	TAS2R3	2.31818
1437	ubiquitin-conjugating enzyme E2Z	UBE2Z	2.31818
1438	BCL2/adenovirus E1B 19kD interacting protein like	BNIPL	2.31787
1439	stromal cell derived factor 4	SDF4	2.31707
1440	nucleotide binding protein 1	NUBP1	2.31579
1441	shugoshin-like 2 (S. pombe)	SGOL2	2.31579
1442	FERM, RhoGEF (ARHGEF) and pleckstrin domain protein 1 (chondrocyte-derived)	FARP1	2.3156
1443	NA	NA	2.31429
1444	transmembrane protein 39A	TMEM39A	2.31405
1445	hect domain and RLD 2 pseudogene 3	HERC2P3	2.3125
1446	pleiomorphic adenoma gene-like 2	PLAGL2	2.31148
1447	formyl peptide receptor 2	FPR2	2.31081
1448	fibroblast growth factor 14	FGF14	2.31034
1449	acetylserotonin O-methyltransferase	ASMT	2.30986
1450	A kinase (PRKA) anchor protein 17A	AKAP17A	2.30986
1451	dynein, cytoplasmic 2, light intermediate chain 1	DYNC2LI1	2.30909
1452	NA	NA	2.30897
1453	calmodulin regulated spectrin-associated protein 1	CAMSAP1	2.30859
1454	formin-like 2	FMNL2	2.30851
1455	signal transducing adaptor molecule (SH3 domain and ITAM motif) 1	STAM	2.30769
1456	insulin-like growth factor binding protein, acid labile subunit	IGFALS	2.30657
1457	matrix metallopeptidase 11 (stromelysin 3)	MMP11	2.30645
1458	NA	NA	2.30612
1459	NA	NA	2.30579
1460	eukaryotic translation initiation factor 3, subunit C	EIF3C	2.30303
1461	eukaryotic translation initiation factor 3, subunit C-like	EIF3CL	2.30303
1462	KIAA1211-like	KIAA1211L	2.30282
1463	MET proto-oncogene, receptor tyrosine kinase	MET	2.30269
1464	NA	NA	2.30016
1465	zinc finger and SCAN domain containing 26	ZSCAN26	2.2983
1466	heat shock factor binding protein 1-like 1	HSBP1L1	2.29825
1467	zinc finger protein 568	ZNF568	2.29796
1468	NA	NA	2.29787
1469	zinc finger protein 321, pseudogene	ZNF321P	2.29678
1470	zinc finger protein 816	ZNF816	2.29678
1471	ZNF816-ZNF321P readthrough	ZNF816-ZNF321P	2.29678
1472	zinc finger protein 678	ZNF678	2.29577
1473	chromosome 9 open reading frame 173	C9orf173	2.2955
1474	coiled-coil domain containing 88A	CCDC88A	2.29286
1475	zinc finger protein 382	ZNF382	2.29167
1476	spectrin repeat containing, nuclear envelope 1	SYNE1	2.29121
1477	5'-nucleotidase domain containing 4	NT5DC4	2.29032
1478	BTB and CNC homology 1, basic leucine zipper transcription factor 1	BACH1	2.28972
1479	UDP-glucuronate decarboxylase 1	UXS1	2.2888
1480	tudor domain containing 7	TDRD7	2.28829
1481	adducin 3 (gamma)	ADD3	2.28814
1482	exocyst complex component 6	EXOC6	2.28788
1483	ArfGAP with RhoGAP domain, ankyrin repeat and PH domain 3	ARAP3	2.2875
1484	zinc finger protein 720	ZNF720	2.28731
1485	uncharacterized LOC90024	FLJ20021	2.287
1486	hepatocyte growth factor-regulated tyrosine kinase substrate	HGS	2.28696
1487	solute carrier family 16 (monocarboxylate transporter), member 1	SLC16A1	2.28689
1488	FK506 binding protein 8, 38kDa	FKBP8	2.28571
1489	formin binding protein 1	FNBP1	2.28571
1490	defensin, beta 114	DEFB114	2.28472
1491	CWF19-like 2, cell cycle control (S. pombe)	CWF19L2	2.28455
1492	tumor protein p53 inducible protein 11	TP53I11	2.28333
1493	killer cell lectin-like receptor subfamily C, member 2	KLRC2	2.28325
1494	killer cell lectin-like receptor subfamily C, member 1	KLRC1	2.28325
1495	heme oxygenase (decycling) 1	HMOX1	2.27869
1496	mitochondrial assembly of ribosomal large subunit 1	MALSU1	2.27784
1497	annexin A2 pseudogene 3	ANXA2P3	2.27778
1498	SERPINE1 mRNA binding protein 1	SERBP1	2.27594
1499	homeobox containing 1	HMBOX1	2.27536
1500	FK506 binding protein 6, 36kDa	FKBP6	2.27506
1501	interleukin 17 receptor A	IL17RA	2.27381
1502	tubulin tyrosine ligase-like family, member 5	TTLL5	2.27318
1503	POM121 transmembrane nucleoporin C	POM121C	2.27302
1504	POM121 transmembrane nucleoporin	POM121	2.27302
1505	MDM2 proto-oncogene, E3 ubiquitin protein ligase	MDM2	2.27273
1506	advanced glycosylation end product-specific receptor	AGER	2.27068
1507	membrane-associated ring finger (C3HC4) 3, E3 ubiquitin protein ligase	2015-03-03	2.27036
1508	dihydrolipoamide branched chain transacylase E2	DBT	2.26984
1509	SET and MYND domain containing 2	SMYD2	2.26846
1510	NA	NA	2.26826
1511	erythrocyte membrane protein band 4.2	EPB42	2.26749
1512	endogenous retrovirus group FH21, member 1	ERVFH21-1	2.26667
1513	mucin 7, secreted	MUC7	2.26667
1514	slingshot protein phosphatase 3	SSH3	2.26667
1515	protein phosphatase 1, regulatory subunit 7	PPP1R7	2.26413
1516	DEP domain containing 1	DEPDC1	2.26393
1517	golgin A4	GOLGA4	2.26316
1518	MDS1 and EVI1 complex locus	MECOM	2.26316
1519	ENTPD1 antisense RNA 1	ENTPD1-AS1	2.26087
1520	NA	NA	2.26087
1521	transmembrane protein 212	TMEM212	2.25926
1522	POM121 and ZP3 fusion	POMZP3	2.25874
1523	zona pellucida glycoprotein 3 (sperm receptor)	ZP3	2.25874
1524	p21 protein (Cdc42/Rac)-activated kinase 4	PAK4	2.25867
1525	DnaJ (Hsp40) homolog, subfamily C, member 9	DNAJC9	2.25806
1526	NA	NA	2.25806
1527	NA	NA	2.25641
1528	cysteine-serine-rich nuclear protein 1	CSRNP1	2.256
1529	LIM domain only 4	LMO4	2.25523
1530	ELOVL fatty acid elongase 1	ELOVL1	2.25316
1531	NA	NA	2.25263
1532	NA	NA	2.25203
1533	ribosomal protein S6 kinase, 70kDa, polypeptide 1	RPS6KB1	2.25
1534	chromobox homolog 5	CBX5	2.25
1535	uncharacterized LOC283484	LOC283484	2.24883
1536	uncharacterized LOC284632	LOC284632	2.24706
1537	golgi transport 1B	GOLT1B	2.24689
1538	cytochrome P450, family 4, subfamily V, polypeptide 2	CYP4V2	2.24675
1539	NA	NA	2.24658
1540	NA	NA	2.24429
1541	PQ loop repeat containing 3	PQLC3	2.24299
1542	NA	NA	2.24151
1543	kinesin family member 5B	KIF5B	2.24138
1544	tubulin polyglutamylase complex subunit 2	TPGS2	2.24118
1545	NA	NA	2.2406
1546	interleukin 2 receptor, gamma	IL2RG	2.24051
1547	golgi SNAP receptor complex member 2	GOSR2	2.23871
1548	vacuolar protein sorting 41 homolog (S. cerevisiae)	VPS41	2.23711
1549	nuclear RNA export factor 2	NXF2	2.23684
1550	nuclear RNA export factor 2B	NXF2B	2.23684
1551	t-complex 11 family, X-linked 1	TCP11X1	2.23684
1552	t-complex 11 family, X-linked 2	TCP11X2	2.23684
1553	spermatogenesis associated 7	SPATA7	2.23529
1554	leucyl/cystinyl aminopeptidase	LNPEP	2.23404
1555	NA	NA	2.23404
1556	iroquois homeobox 1	IRX1	2.23364
1557	dynein, axonemal, heavy chain 14	DNAH14	2.23266
1558	histone cluster 1, H3d	HIST1H3D	2.23256
1559	histone cluster 1, H2ad	HIST1H2AD	2.23256
1560	histone cluster 1, H3a	HIST1H3A	2.23256
1561	histone cluster 1, H3c	HIST1H3C	2.23256
1562	histone cluster 1, H3e	HIST1H3E	2.23256
1563	histone cluster 1, H3i	HIST1H3I	2.23256
1564	histone cluster 1, H3g	HIST1H3G	2.23256
1565	histone cluster 1, H3j	HIST1H3J	2.23256
1566	histone cluster 1, H3h	HIST1H3H	2.23256
1567	histone cluster 1, H3b	HIST1H3B	2.23256
1568	histone cluster 1, H3f	HIST1H3F	2.23256
1569	sestrin 3	SESN3	2.23214
1570	potassium voltage-gated channel, KQT-like subfamily, member 2	KCNQ2	2.23188
1571	PDZ domain containing ring finger 4	PDZRN4	2.23188
1572	5', 3'-nucleotidase, cytosolic	NT5C	2.23164
1573	histone cluster 1, H1e	HIST1H1E	2.23158
1574	catechol-O-methyltransferase	COMT	2.23077
1575	NA	NA	2.23053
1576	NA	NA	2.23017
1577	ALG2, alpha-1,3/1,6-mannosyltransferase	ALG2	2.22881
1578	uncharacterized LOC25845	PP7080	2.22826
1579	long intergenic non-protein coding RNA 263	LINC00263	2.22826
1580	NA	NA	2.22826
1581	STAM binding protein-like 1	STAMBPL1	2.22772
1582	cytochrome b5 type B (outer mitochondrial membrane)	CYB5B	2.2274
1583	transmembrane protein 171	TMEM171	2.22727
1584	NA	NA	2.22684
1585	mitochondrial ribosomal protein S9	MRPS9	2.2268
1586	NA	NA	2.22642
1587	paraoxonase 1	PON1	2.22609
1588	zinc finger protein 212	ZNF212	2.22581
1589	sterile alpha motif domain containing 5	SAMD5	2.22549
1590	interleukin 23 receptor	IL23R	2.22535
1591	NA	NA	2.22346
1592	glutathione S-transferase mu 5	GSTM5	2.22321
1593	phosphoserine phosphatase pseudogene 1	PSPHP1	2.22222
1594	phosphoserine phosphatase	PSPH	2.22222
1595	PEST proteolytic signal containing nuclear protein	PCNP	2.22222
1596	tachykinin, precursor 1	TAC1	2.22115
1597	La ribonucleoprotein domain family, member 4B	LARP4B	2.22078
1598	LUC7-like 2 (S. cerevisiae)	LUC7L2	2.22075
1599	C7orf55-LUC7L2 readthrough	C7orf55-LUC7L2	2.22075
1600	inositol-tetrakisphosphate 1-kinase	ITPK1	2.22059
1601	G elongation factor, mitochondrial 1	GFM1	2.2197
1602	senataxin	SETX	2.21941
1603	thymocyte selection associated	THEMIS	2.21911
1604	transcription elongation factor B polypeptide 3B (elongin A2)	TCEB3B	2.21901
1605	NA	NA	2.21883
1606	importin 5 pseudogene 1	IPO5P1	2.21795
1607	uncharacterized LOC100240728	LOC100240728	2.21667
1608	Kv channel interacting protein 4	KCNIP4	2.21277
1609	PARK2 co-regulated-like	PACRGL	2.21277
1610	proteasome (prosome, macropain) subunit, alpha type, 2	PSMA2	2.21127
1611	epididymal protein 3A	EDDM3A	2.2101
1612	NA	NA	2.2069
1613	NA	NA	2.20635
1614	golgin A7	GOLGA7	2.20625
1615	MYC binding protein 2, E3 ubiquitin protein ligase	MYCBP2	2.20624
1616	mitochondrial ribosomal protein S30	MRPS30	2.20619
1617	MLX, MAX dimerization protein	MLX	2.20476
1618	nucleoporin 50kDa	NUP50	2.20444
1619	acyl-CoA thioesterase 11	ACOT11	2.20438
1620	NA	NA	2.20408
1621	NA	NA	2.20312
1622	single-strand-selective monofunctional uracil-DNA glycosylase 1	SMUG1	2.2027
1623	CD81 antisense RNA 1	CD81-AS1	2.2013
1624	homogentisate 1,2-dioxygenase	HGD	2.20122
1625	NA	NA	2.2006
1626	ST8 alpha-N-acetyl-neuraminide alpha-2,8-sialyltransferase 5	ST8SIA5	2.2
1627	nardilysin (N-arginine dibasic convertase)	NRD1	2.2
1628	zinc finger E-box binding homeobox 1	ZEB1	2.2
1629	uncharacterized LOC100996668	LOC100996668	2.2
1630	NA	NA	2.2
1631	mucin 5AC, oligomeric mucus/gel-forming	MUC5AC	2.1983
1632	chromosome 14 open reading frame 182	C14orf182	2.1979
1633	cyclin-dependent kinase inhibitor 1C (p57, Kip2)	CDKN1C	2.19672
1634	zinc finger, C2HC-type containing 1C	ZC2HC1C	2.19582
1635	NA	NA	2.19524
1636	chemokine (C-X3-C motif) ligand 1	CX3CL1	2.19463
1637	progestin and adipoQ receptor family member IX	PAQR9	2.19403
1638	thioredoxin reductase 2	TXNRD2	2.19366
1639	N-ethylmaleimide-sensitive factor attachment protein, alpha	NAPA	2.19355
1640	chromosome 2 open reading frame 72	C2orf72	2.19303
1641	NCK-associated protein 5-like	NCKAP5L	2.192
1642	NA	NA	2.19178
1643	major intrinsic protein of lens fiber	MIP	2.19149
1644	NA	NA	2.19149
1645	NA	NA	2.19048
1646	ubiquinol-cytochrome c reductase, complex III subunit XI	UQCR11	2.19016
1647	transmembrane protein 54	TMEM54	2.19016
1648	kallikrein-related peptidase 12	KLK12	2.18975
1649	NA	NA	2.18868
1650	cochlin	COCH	2.18852
1651	protein tyrosine phosphatase, receptor type, H	PTPRH	2.1875
1652	NA	NA	2.18699
1653	NA	NA	2.18644
1654	nuclear apoptosis inducing factor 1	NAIF1	2.18517
1655	protein phosphatase 6, regulatory subunit 2	PPP6R2	2.18452
1656	KIAA1715	KIAA1715	2.18447
1657	nuclear factor related to kappaB binding protein	NFRKB	2.18333
1658	E74-like factor 3 (ets domain transcription factor, epithelial-specific )	ELF3	2.18301
1659	small ubiquitin-like modifier 2	SUMO2	2.18232
1660	forkhead box O1	FOXO1	2.18227
1661	thyrotropin-releasing hormone degrading enzyme	TRHDE	2.18211
1662	NA	NA	2.18182
1663	caspase 9, apoptosis-related cysteine peptidase	CASP9	2.18125
1664	zinc finger protein 853	ZNF853	2.18095
1665	late endosomal/lysosomal adaptor, MAPK and MTOR activator 3	LAMTOR3	2.18061
1666	intraflagellar transport 80	IFT80	2.18
1667	uncharacterized LOC101929279	LOC101929279	2.1793
1668	long intergenic non-protein coding RNA 424	LINC00424	2.17927
1669	zinc finger protein 771	ZNF771	2.17857
1670	IQCH antisense RNA 1	IQCH-AS1	2.17855
1671	NA	NA	2.17797
1672	long intergenic non-protein coding RNA 894	LINC00894	2.17778
1673	NA	NA	2.17775
1674	NA	NA	2.17699
1675	myristoylated alanine-rich protein kinase C substrate	MARCKS	2.17647
1676	NA	NA	2.17568
1677	family with sequence similarity 209, member B	FAM209B	2.17566
1678	general transcription factor IIi	GTF2I	2.17542
1679	general transcription factor IIi, pseudogene 1	GTF2IP1	2.17542
1680	general transcription factor II, i, pseudogene	LOC100093631	2.17542
1681	KH domain containing, RNA binding, signal transduction associated 3	KHDRBS3	2.175
1682	catsper channel auxiliary subunit gamma	CATSPERG	2.17308
1683	NA	NA	2.17293
1684	solute carrier family 25, member 53	SLC25A53	2.17254
1685	protein phosphatase 2, regulatory subunit B, gamma	PPP2R2C	2.17222
1686	leptin receptor overlapping transcript	LEPROT	2.17213
1687	zinc finger with KRAB and SCAN domains 3	ZKSCAN3	2.17143
1688	insulin-like growth factor 2 receptor	IGF2R	2.17073
1689	HKR1, GLI-Kruppel zinc finger family member	HKR1	2.17037
1690	DENN/MADD domain containing 5B	DENND5B	2.17021
1691	NA	NA	2.16977
1692	pleckstrin homology domain containing, family M (with RUN domain) member 1	PLEKHM1	2.16923
1693	NA	NA	2.16842
1694	NA	NA	2.16814
1695	serpin peptidase inhibitor, clade B (ovalbumin), member 5	SERPINB5	2.16667
1696	KIAA1551	KIAA1551	2.16667
1697	junctional adhesion molecule 3	JAM3	2.16667
1698	Cbl proto-oncogene-like 1, E3 ubiquitin protein ligase	CBLL1	2.1657
1699	guanine nucleotide binding protein-like 1	GNL1	2.16552
1700	C1q and tumor necrosis factor related protein 6	C1QTNF6	2.16471
1701	nuclear factor I/A	NFIA	2.16438
1702	echinoderm microtubule associated protein like 4	EML4	2.16409
1703	long intergenic non-protein coding RNA 1133	LINC01133	2.16394
1704	NA	NA	2.16327
1705	SKI-like proto-oncogene	SKIL	2.16279
1706	olfactory receptor, family 4, subfamily C, member 1 pseudogene	OR4C1P	2.16216
1707	forkhead box F2	FOXF2	2.16216
1708	SPT2, Suppressor of Ty, domain containing 1 (S. cerevisiae)	SPTY2D1	2.16216
1709	NA	NA	2.1619
1710	lethal giant larvae homolog 1 (Drosophila)	LLGL1	2.1608
1711	LON peptidase N-terminal domain and ring finger 1	LONRF1	2.16076
1712	NA	NA	2.15929
1713	heat shock 60kDa protein 1 (chaperonin)	HSPD1	2.15901
1714	thioredoxin reductase 2	TXNRD2	2.15873
1715	cyclin-dependent kinase 6	CDK6	2.15789
1716	NA	NA	2.15748
1717	SMG8 nonsense mediated mRNA decay factor	SMG8	2.15714
1718	NA	NA	2.15672
1719	forkhead box L1	FOXL1	2.15646
1720	NA	NA	2.15625
1721	chromosome 6 open reading frame 48	C6orf48	2.15607
1722	uncharacterized LOC200609	LOC200609	2.15579
1723	ADAM metallopeptidase domain 17	ADAM17	2.15337
1724	serine/threonine kinase-like domain containing 1	STKLD1	2.15254
1725	RAB11B, member RAS oncogene family	RAB11B	2.15179
1726	SSBP3 antisense RNA 1	SSBP3-AS1	2.15166
1727	ubiquitin-like with PHD and ring finger domains 1	UHRF1	2.15116
1728	UDP-Gal:betaGlcNAc beta 1,4- galactosyltransferase, polypeptide 6	B4GALT6	2.15079
1729	NA	NA	2.14831
1730	syntrophin, beta 1 (dystrophin-associated protein A1, 59kDa, basic component 1)	SNTB1	2.14815
1731	corin, serine peptidase	CORIN	2.14815
1732	lysine (K)-specific methyltransferase 2C	KMT2C	2.14815
1733	ADP-ribosylation factor-like 5C	ARL5C	2.14706
1734	NA	NA	2.14667
1735	immunoglobulin lambda variable cluster	IGLV@	2.14583
1736	immunoglobulin lambda-like polypeptide 5	IGLL5	2.14583
1737	SIL1 nucleotide exchange factor	SIL1	2.14583
1738	alcohol dehydrogenase 1B (class I), beta polypeptide	ADH1B	2.14532
1739	NA	NA	2.14421
1740	ubiquitin specific peptidase 15	USP15	2.14367
1741	GTPase activating protein (SH3 domain) binding protein 2	G3BP2	2.14286
1742	NA	NA	2.14194
1743	Cbl proto-oncogene B, E3 ubiquitin protein ligase	CBLB	2.14176
1744	NA	NA	2.14163
1745	MYC associated factor X	MAX	2.14035
1746	SEC63 homolog (S. cerevisiae)	SEC63	2.13924
1747	dysbindin (dystrobrevin binding protein 1) domain containing 2	DBNDD2	2.13889
1748	Sys1 golgi trafficking protein	SYS1	2.13889
1749	SYS1-DBNDD2 readthrough (NMD candidate)	SYS1-DBNDD2	2.13889
1750	signal recognition particle 72kDa	SRP72	2.13782
1751	NA	NA	2.1375
1752	uncharacterized LOC101928191	LOC101928191	2.13725
1753	serine/threonine kinase 16	STK16	2.13725
1754	NA	NA	2.136
1755	feline leukemia virus subgroup C cellular receptor family, member 2	FLVCR2	2.13514
1756	peptidase inhibitor 3, skin-derived	PI3	2.13483
1757	zinc finger, C2HC-type containing 1A	ZC2HC1A	2.13437
1758	scavenger receptor class B, member 1	SCARB1	2.13436
1759	BAIAP2 antisense RNA 1 (head to head)	BAIAP2-AS1	2.13376
1760	ADAM metallopeptidase domain 33	ADAM33	2.13262
1761	armadillo repeat containing 1	ARMC1	2.13235
1762	long intergenic non-protein coding RNA 523	LINC00523	2.13073
1763	thyroid stimulating hormone receptor	TSHR	2.13043
1764	NA	NA	2.12981
1765	NA	NA	2.12953
1766	NA	NA	2.12903
1767	tubulin, delta 1	TUBD1	2.12903
1768	transmembrane protein 8A	TMEM8A	2.12883
1769	succinate-CoA ligase, alpha subunit	SUCLG1	2.12821
1770	GLE1 RNA export mediator	GLE1	2.12766
1771	growth factor receptor-bound protein 2	GRB2	2.12698
1772	chromosome 17 open reading frame 59	C17orf59	2.12593
1773	NA	NA	2.12568
1774	NA	NA	2.125
1775	inositol-3-phosphate synthase 1	ISYNA1	2.125
1776	NA	NA	2.125
1777	NA	NA	2.125
1778	NA	NA	2.125
1779	erythropoietin receptor	EPOR	2.12291
1780	SAP30-like	SAP30L	2.12245
1781	Rho guanine nucleotide exchange factor (GEF) 12	ARHGEF12	2.12174
1782	CCR4 carbon catabolite repression 4-like (S. cerevisiae)	CCRN4L	2.12097
1783	ArfGAP with dual PH domains 2	ADAP2	2.1206
1784	NA	NA	2.11993
1785	abhydrolase domain containing 1	ABHD1	2.11881
1786	NA	NA	2.11842
1787	NA	NA	2.11842
1788	NA	NA	2.11776
1789	phosphodiesterase 3B, cGMP-inhibited	PDE3B	2.11765
1790	CENPBD1 pseudogene 1	CENPBD1P1	2.11679
1791	NA	NA	2.11603
1792	ELK4, ETS-domain protein (SRF accessory protein 1)	ELK4	2.11538
1793	lysine (K)-specific methyltransferase 2A	KMT2A	2.11538
1794	transportin 3	TNPO3	2.11438
1795	solute carrier family 35 (GDP-fucose transporter), member C2	SLC35C2	2.11392
1796	C-type lectin domain family 14, member A	CLEC14A	2.11392
1797	lysophosphatidylcholine acyltransferase 4	LPCAT4	2.11376
1798	JARID2 antisense RNA 1	JARID2-AS1	2.11364
1799	dynein, axonemal, heavy chain 6	DNAH6	2.11268
1800	NA	NA	2.11111
1801	BUB1 mitotic checkpoint serine/threonine kinase B	BUB1B	2.11111
1802	coiled-coil domain containing 47	CCDC47	2.11111
1803	ribosomal protein S6 kinase, 90kDa, polypeptide 3	RPS6KA3	2.11064
1804	sorting nexin 5	SNX5	2.11009
1805	killer cell lectin-like receptor subfamily D, member 1	KLRD1	2.10989
1806	FAST kinase domains 2	FASTKD2	2.10959
1807	suppressor of Ty 20 homolog (S. cerevisiae)	SUPT20H	2.10924
1808	vesicle amine transport 1	VAT1	2.1087
1809	solute carrier family 35 (GDP-fucose transporter), member C1	SLC35C1	2.10864
1810	chromosome 10 open reading frame 2	C10orf2	2.10848
1811	RNA binding motif protein 17	RBM17	2.10843
1812	NA	NA	2.10811
1813	testis highly expressed protein 5	THEG5	2.10811
1814	dpy-19-like 3 (C. elegans)	DPY19L3	2.10773
1815	sorting nexin 29	SNX29	2.107
1816	cilia and flagella associated protein 70	CFAP70	2.10667
1817	NA	NA	2.10667
1818	long intergenic non-protein coding RNA 964	LINC00964	2.10638
1819	syntaxin binding protein 5 (tomosyn)	STXBP5	2.10625
1820	NA	NA	2.10606
1821	tumor suppressor candidate 1	TUSC1	2.10526
1822	cylindromatosis (turban tumor syndrome)	CYLD	2.10316
1823	ATPase, aminophospholipid transporter, class I, type 8A, member 2	ATP8A2	2.10309
1824	lysine (K)-specific methyltransferase 2C	KMT2C	2.10303
1825	phosphoinositide-3-kinase, regulatory subunit 3 (gamma)	PIK3R3	2.10294
1826	NA	NA	2.10294
1827	CREB regulated transcription coactivator 3	CRTC3	2.10256
1828	NA	NA	2.10156
1829	Ral GTPase activating protein, alpha subunit 2 (catalytic)	RALGAPA2	2.1
1830	tandem C2 domains, nuclear	TC2N	2.09877
1831	cyclin-dependent kinase 17	CDK17	2.09859
1832	F-box and leucine-rich repeat protein 21 (gene/pseudogene)	FBXL21	2.09817
1833	coatomer protein complex, subunit alpha	COPA	2.09783
1834	NA	NA	2.09756
1835	ankyrin repeat domain 24	ANKRD24	2.09735
1836	NA	NA	2.09709
1837	uncharacterized LOC100128281	LOC100128281	2.09677
1838	N-acetylneuraminate pyruvate lyase (dihydrodipicolinate synthase)	NPL	2.09677
1839	membrane-spanning 4-domains, subfamily A, member 1	MS4A1	2.09589
1840	NA	NA	2.09577
1841	NA	NA	2.09574
1842	family with sequence similarity 212, member B	FAM212B	2.09524
1843	dedicator of cytokinesis 9	DOCK9	2.09398
1844	LIM and senescent cell antigen-like domains 1	LIMS1	2.09322
1845	NA	NA	2.09259
1846	integrin, beta 8	ITGB8	2.09239
1847	zinc finger protein 491	ZNF491	2.09174
1848	WD repeat domain 5	WDR5	2.09161
1849	signal transducer and activator of transcription 1, 91kDa	STAT1	2.09073
1850	eva-1 homolog C (C. elegans)	EVA1C	2.08861
1851	solute carrier family 17 (vesicular glutamate transporter), member 7	SLC17A7	2.08791
1852	Ras homolog enriched in brain	RHEB	2.08621
1853	complement component 1, q subcomponent, C chain	C1QC	2.08511
1854	EGF-like, fibronectin type III and laminin G domains	EGFLAM	2.08421
1855	NA	NA	2.08421
1856	ubiquitin-like modifier activating enzyme 6	UBA6	2.08392
1857	IDI2 antisense RNA 1	IDI2-AS1	2.08368
1858	upstream binding protein 1 (LBP-1a)	UBP1	2.08333
1859	protocadherin gamma subfamily B, 8 pseudogene	PCDHGB8P	2.08264
1860	NA	NA	2.08159
1861	retinol dehydrogenase 16 (all-trans)	RDH16	2.08123
1862	nuclear receptor corepressor 2	NCOR2	2.08076
1863	potassium voltage-gated channel, KQT-like subfamily, member 1	KCNQ1	2.08065
1864	membrane-associated ring finger (C3HC4) 6, E3 ubiquitin protein ligase	2015-03-06	2.08
1865	aspartate beta-hydroxylase	ASPH	2.0797
1866	eukaryotic translation initiation factor 4E binding protein 2	EIF4EBP2	2.07964
1867	NA	NA	2.07927
1868	RAB30, member RAS oncogene family	RAB30	2.07843
1869	NA	NA	2.07706
1870	tenomodulin	TNMD	2.07692
1871	double C2-like domains, alpha	DOC2A	2.07656
1872	chromosome 1 open reading frame 21	C1orf21	2.07627
1873	plexin domain containing 2	PLXDC2	2.07568
1874	uncharacterized LOC100507156	LOC100507156	2.07353
1875	outer dense fiber of sperm tails 2	ODF2	2.07237
1876	cystatin 9 (testatin)	CST9	2.07179
1877	Vpr (HIV-1) binding protein	VPRBP	2.07042
1878	KIAA0020	KIAA0020	2.06995
1879	RAD23 homolog B (S. cerevisiae)	RAD23B	2.06977
1880	transketolase	TKT	2.06964
1881	UDP-Gal:betaGlcNAc beta 1,4- galactosyltransferase, polypeptide 1	B4GALT1	2.06937
1882	NA	NA	2.06915
1883	adenosylmethionine decarboxylase 1	AMD1	2.06908
1884	dermatopontin	DPT	2.06897
1885	uncharacterized LOC284080	LOC284080	2.0678
1886	spastic paraplegia 11 (autosomal recessive)	SPG11	2.06742
1887	NA	NA	2.06711
1888	NA	NA	2.0669
1889	prune exopolyphosphatase	PRUNE	2.06667
1890	ankyrin repeat domain 34C	ANKRD34C	2.06494
1891	transmembrane protein 161B	TMEM161B	2.06481
1892	von Willebrand factor A domain containing 1	VWA1	2.06452
1893	nucleic acid binding protein 1	NABP1	2.06446
1894	arginine-glutamic acid dipeptide (RE) repeats	RERE	2.06356
1895	baculoviral IAP repeat containing 2	BIRC2	2.06339
1896	NA	NA	2.06335
1897	reticulocalbin 2, EF-hand calcium binding domain	RCN2	2.06299
1898	Ras-related GTP binding A	RRAGA	2.06285
1899	NA	NA	2.06195
1900	v-myc avian myelocytomatosis viral oncogene neuroblastoma derived homolog	MYCN	2.06135
1901	NA	NA	2.06101
1902	YLP motif containing 1	YLPM1	2.06081
1903	EF-hand calcium binding domain 2	EFCAB2	2.06044
1904	NA	NA	2.0597
1905	CD33 molecule	CD33	2.05882
1906	NA	NA	2.05882
1907	NA	NA	2.05729
1908	NA	NA	2.05714
1909	phosphoprotein membrane anchor with glycosphingolipid microdomains 1	PAG1	2.05641
1910	chromosome 14 open reading frame 1	C14orf1	2.05634
1911	spermatogenesis associated 5-like 1	SPATA5L1	2.05376
1912	4-aminobutyrate aminotransferase	ABAT	2.05357
1913	NA	NA	2.05333
1914	NA	NA	2.05326
1915	zinc finger, FYVE domain containing 16	ZFYVE16	2.05298
1916	NA	NA	2.05288
1917	nuclear speckle splicing regulatory protein 1	NSRP1	2.05224
1918	eukaryotic translation initiation factor 3, subunit L	EIF3L	2.05189
1919	coiled-coil domain containing 144C, pseudogene	CCDC144CP	2.05172
1920	coiled-coil domain containing 144A	CCDC144A	2.05172
1921	coiled-coil domain containing 144B (pseudogene)	CCDC144B	2.05172
1922	DPP10 antisense RNA 1	DPP10-AS1	2.05155
1923	mediator complex subunit 23	MED23	2.05085
1924	MICAL-like 2	MICALL2	2.04938
1925	NA	NA	2.04762
1926	Ras-related GTP binding C	RRAGC	2.04762
1927	myosin, heavy chain 7B, cardiac muscle, beta	MYH7B	2.04762
1928	NA	NA	2.04762
1929	chromosome 1 open reading frame 233	C1orf233	2.04688
1930	macrophage stimulating 1-like	MST1L	2.04651
1931	macrophage stimulating 1 (hepatocyte growth factor-like)	MST1	2.04651
1932	macrophage stimulating 1 (hepatocyte growth factor-like) pseudogene 2	MST1P2	2.04651
1933	zinc finger protein 536	ZNF536	2.04615
1934	uncharacterized LOC100506603	LOC100506603	2.0457
1935	serine/threonine kinase 4	STK4	2.04545
1936	mannan-binding lectin serine peptidase 1 (C4/C2 activating component of Ra-reactive factor)	MASP1	2.0451
1937	kinase D-interacting substrate, 220kDa	KIDINS220	2.04494
1938	dimethylglycine dehydrogenase	DMGDH	2.04444
1939	NA	NA	2.04443
1940	MORN repeat containing 2	MORN2	2.04276
1941	ribosomal protein L23a pseudogene 53	RPL23AP53	2.04242
1942	ubiquitin specific peptidase 18	USP18	2.04225
1943	adenylate cyclase 1 (brain)	ADCY1	2.04167
1944	potassium channel tetramerization domain containing 5	KCTD5	2.04147
1945	COMM domain containing 8	COMMD8	2.04124
1946	thioredoxin domain containing 12 (endoplasmic reticulum)	TXNDC12	2.0411
1947	NA	NA	2.04093
1948	sorting nexin 2	SNX2	2.04082
1949	long intergenic non-protein coding RNA 967	LINC00967	2.04082
1950	solute carrier family 27 (fatty acid transporter), member 5	SLC27A5	2.04082
1951	Z-DNA binding protein 1	ZBP1	2.04054
1952	TRAF2 and NCK interacting kinase	TNIK	2.04027
1953	neurotrimin	NTM	2.04
1954	NA	NA	2.03926
1955	leucine rich repeat containing 20	LRRC20	2.03755
1956	proline rich 11	PRR11	2.0375
1957	solute carrier family 16 (monocarboxylate transporter), member 1	SLC16A1	2.03738
1958	G patch domain containing 4	GPATCH4	2.03707
1959	NA	NA	2.03704
1960	ATPase, H+ transporting, lysosomal 38kDa, V0 subunit d1	ATP6V0D1	2.03659
1961	NA	NA	2.0365
1962	establishment of sister chromatid cohesion N-acetyltransferase 2	ESCO2	2.03571
1963	NA	NA	2.03562
1964	glycoprotein M6B	GPM6B	2.03555
1965	insulin induced gene 1	INSIG1	2.03547
1966	hepatoma-derived growth factor-related protein 2	HDGFRP2	2.03512
1967	isocitrate dehydrogenase 3 (NAD+) alpha	IDH3A	2.03509
1968	homocysteine-inducible, endoplasmic reticulum stress-inducible, ubiquitin-like domain member 1	HERPUD1	2.03467
1969	importin 7	IPO7	2.03412
1970	latent transforming growth factor beta binding protein 3	LTBP3	2.03381
1971	quinoid dihydropteridine reductase	QDPR	2.03297
1972	ubiquitin protein ligase E3 component n-recognin 4	UBR4	2.03153
1973	NA	NA	2.0315
1974	CLOCK-interacting pacemaker	CIPC	2.03125
1975	G protein-coupled receptor 180	GPR180	2.03125
1976	dipeptidyl-peptidase 8	DPP8	2.03077
1977	transmembrane and coiled-coil domains 1	TMCO1	2.03074
1978	forkhead box P1	FOXP1	2.03061
1979	sema domain, transmembrane domain (TM), and cytoplasmic domain, (semaphorin) 6A	SEMA6A	2.0303
1980	tRNA methyltransferase 10 homolog A (S. cerevisiae)	TRMT10A	2.03012
1981	NA	NA	2.03008
1982	tyrosine kinase with immunoglobulin-like and EGF-like domains 1	TIE1	2.03005
1983	NA	NA	2.02941
1984	NA	NA	2.02941
1985	ring finger protein 207	RNF207	2.02941
1986	NA	NA	2.02899
1987	uncharacterized LOC100506371	LOC100506371	2.02857
1988	solute carrier family 5 (sodium/sugar cotransporter), member 9	SLC5A9	2.02838
1989	Cdk5 and Abl enzyme substrate 1	CABLES1	2.02793
1990	NA	NA	2.02703
1991	tyrosine kinase, non-receptor, 2	TNK2	2.02564
1992	NA	NA	2.02488
1993	interferon regulatory factor 2 binding protein 1	IRF2BP1	2.02469
1994	Rho-related BTB domain containing 3	RHOBTB3	2.0241
1995	cytochrome b5 type B (outer mitochondrial membrane)	CYB5B	2.02381
1996	zinc finger, MYND-type containing 8	ZMYND8	2.02335
1997	long intergenic non-protein coding RNA 656	LINC00656	2.02308
1998	trio Rho guanine nucleotide exchange factor	TRIO	2.0229
1999	discoidin, CUB and LCCL domain containing 2	DCBLD2	2.02273
[truncated: 56,251 more rows]
